# Supplementary material for: The Impact of Endurance Training on Human Skeletal Muscle Memory, Global Isoform Expression and Novel Transcripts
Source: PLoS Genet. 2016 Sep 22;12(9):e1006294. doi: 10.1371/journal.pgen.1006294 (PMC5033478; doi:10.1371/journal.pgen.1006294)
Supplement: S1 Table — Samples marked in red failed RNA sequencing quality control and were excluded from transcriptome analysis. (XLS) [file pgen.1006294.s007.xls]

## Sheet: Sheet1
Subject	Biopsies collected
	Period 1	Period 2
1	T1, T2, U2	T3, T4, U3, U4
2	T1, T2, U2
3	T1, T2, U2	T3, U3
4	T1, T2, U2	T3, T4, U3, U4
5	T1, T2, U2	T3, T4, U3, U4
7	T1, T2, U2
9	T1, T2, U2	T3, T4, U3, U4
11	T1, T2, U2
12	T1, T2, U2	T3, T4, U3, U4
13	T1, T2, U2	T3, T4, U3, U4
14	T1, T2, U2
15	T1, T2, U2	T3, T4, U3, U4
16	T1, T2, U2	T3, T4, U3, U4
18	T1, T2, U2
19	T1, T2, U2
20	T1, T2, U2	T3, T4, U3, U4
21	T1, T2, U2
22	T1, T2, U2
23	T1, T2, U2	T3, T4, U3, U4
24	T1, T2, U2
26	T1, T2, U2	T3, T4, U3, U4
27	T1, T2, U2	T3, T4, U3, U4
28	T1, T2, U2
