# Supplementary material for: The Impact of Endurance Training on Human Skeletal Muscle Memory, Global Isoform Expression and Novel Transcripts
Source: PLoS Genet. 2016 Sep 22;12(9):e1006294. doi: 10.1371/journal.pgen.1006294 (PMC5033478; doi:10.1371/journal.pgen.1006294)
Supplement: S2 Table — (XLS) [file pgen.1006294.s008.xls]

## Sheet: Sheet1
Model description	PCs	Samples	Rx2	Qx2
T1vsT2	6	44	0,34	0,05
T3vsT4	2	20	0,28	0,03
U3vsU4	3	22	0,36	0,07
T2vsT3	4	24	0,37	0,05
T1vsT3	4	26	0,33	0,02
T1vsU3	3	24	0,33	0,07
U4vsT4	2	20	0,28	0,05
T3vsU3	4	24	0,41	0,08
T1vsU2	5	42	0,31	0,07
