# Supplementary material for: The Impact of Endurance Training on Human Skeletal Muscle Memory, Global Isoform Expression and Novel Transcripts
Source: PLoS Genet. 2016 Sep 22;12(9):e1006294. doi: 10.1371/journal.pgen.1006294 (PMC5033478; doi:10.1371/journal.pgen.1006294)
Supplement: S3 Table — (XLS) [file pgen.1006294.s009.xls]

## Sheet: Sheet1
Model description	PCs	Samples	R2x	R2y	Q2y
T1vsT2	1+3	44	0,22	1,00	0,64
T3vsT4	1+2	20	0,30	1,00	0,39
U3vsU4	1+1	22	0,21	0,93	0,41
T2vsT3	1+2	24	0,28	1,00	0,75
T1vsT3	1+1	26	0,14	0,96	0,20
T1vsU3	1+1	24	0,21	0,90	0,09
U4vsT4	1+1	20	0,23	0,96	-0,36
T3vsU3	1+1	24	0,22	0,92	-0,19
T1vsU2	1+1	40	0,13	0,93	0,22
