# Supplementary material for: The Impact of Endurance Training on Human Skeletal Muscle Memory, Global Isoform Expression and Novel Transcripts
Source: PLoS Genet. 2016 Sep 22;12(9):e1006294. doi: 10.1371/journal.pgen.1006294 (PMC5033478; doi:10.1371/journal.pgen.1006294)
Supplement: S4 Table — (XLS) [file pgen.1006294.s010.xls]

## Sheet: Sheet1
Ensembl_ID	Gene_ID	Loading value	Cross Validated Standard Error	Significance
ENST00000245539	MRPS7	0.0190191	0.00340446	0.0156146
ENST00000299166	NDUFB8	0.0187916	0.00340962	0.015382
ENST00000399121	DTNA	-0.0181072	0.00381858	0.0142886
ENST00000493119	ATP5F1	0.0186054	0.00435979	0.0142456
ENST00000550979	HIGD1AP1	0.0155502	0.00142168	0.0141285
ENST00000358430	TXLNB	-0.0173805	0.00385257	0.0135279
ENST00000342232	JPH1	-0.0207476	0.00729981	0.0134478
ENST00000443798	SEC14L1	-0.0185047	0.0050692	0.0134355
ENST00000284669	KLHL41	-0.0156441	0.00243732	0.0132068
ENST00000270233	BCAM	0.0171673	0.00398424	0.0131831
ENST00000376075	COX4I2	0.0175908	0.00449799	0.0130928
ENST00000367993	NDUFS2	0.0198007	0.00685339	0.0129473
ENST00000457842	ZBTB47	-0.0194924	0.00664837	0.012844
ENST00000264198	MUL1	0.0177733	0.00497075	0.0128025
ENST00000293328	STAT5B	-0.0200815	0.00747445	0.012607
ENST00000220764	DECR1	0.0208156	0.00827733	0.0125383
ENST00000374490	HMGCL	0.0187969	0.00627186	0.012525
ENST00000450168	LDHD	0.017194	0.00469392	0.0125001
ENST00000381431	SGCB	-0.0177413	0.00528912	0.0124522
ENST00000291577	C21orf33	0.0188197	0.00638319	0.0124365
ENST00000230459	COX7A2	0.0177375	0.00533023	0.0124073
ENST00000394863	TGFB1I1	0.0179827	0.00559048	0.0123922
ENST00000476975	ANKRD23	-0.0168469	0.00468977	0.0121571
ENST00000334220	DLST	0.0185875	0.00643103	0.0121565
ENST00000324817	MED14	-0.0176522	0.00552082	0.0121314
ENST00000225665	SLC25A11	0.0185468	0.00644745	0.0120994
ENST00000553007	ATP5B	0.0187498	0.0066627	0.0120871
ENST00000281456	SLC25A4	0.019953	0.00789498	0.012058
ENST00000514808	ATP5G1	0.0185792	0.00660325	0.011976
ENST00000493224	RPS27	-0.0173721	0.00541804	0.0119541
ENST00000371244	PRKAA2	-0.0163202	0.00440856	0.0119116
ENST00000498642	MINOS1	0.0189453	0.00710682	0.0118385
ENST00000221418	ECH1	0.0182011	0.00651512	0.011686
ENST00000225174	PPIF	0.0190831	0.00739852	0.0116846
ENST00000309244	ETFB	0.0187246	0.00705039	0.0116742
ENST00000400183	USP25	-0.0164678	0.00485071	0.0116171
ENST00000525842	ZBTB44	-0.0162245	0.00462358	0.0116009
ENST00000371733	EPS15	-0.0162918	0.00472435	0.0115674
ENST00000369800	NEURL1B	0.0180326	0.00648469	0.0115479
ENST00000515421	CDV3	-0.017539	0.00603534	0.0115037
ENST00000451728	CNBP	-0.0169881	0.00549504	0.0114931
ENST00000308197	COQ10A	0.0156357	0.00415394	0.0114818
ENST00000469967	FAM162A	0.017245	0.0058229	0.0114221
ENST00000481865	TNK2	-0.0152746	0.00386427	0.0114103
ENST00000318602	A2M	0.0170184	0.00563546	0.0113829
ENST00000508939	USO1	-0.0190748	0.00775846	0.0113163
ENST00000343242	MAFK	-0.0169518	0.00566208	0.0112897
ENST00000300843	MARK4	-0.0152994	0.00401397	0.0112854
ENST00000564527	RP11-6O2.3	-0.0178702	0.00664041	0.0112298
ENST00000497075	ATP5G3	0.0176267	0.00641174	0.011215
ENST00000242465	SRGN	0.0178528	0.00666531	0.0111875
ENST00000356522	CD34	0.0163841	0.00520453	0.0111796
ENST00000393366	ATP5G1	0.0191181	0.00795074	0.0111674
ENST00000589880	UQCR11	0.0158403	0.00467483	0.0111655
ENST00000296658	CMBL	-0.0153146	0.00418167	0.0111329
ENST00000465224	CNNM3	-0.0162258	0.00509293	0.0111329
ENST00000312475	MRPL46	0.0178174	0.00677563	0.0110418
ENST00000417717	SATB1	-0.0178556	0.00685238	0.0110032
ENST00000595470	ECH1	0.018425	0.00742434	0.0110007
ENST00000373547	PPP6C	-0.0182034	0.0072055	0.0109979
ENST00000262067	TSPAN13	0.0185056	0.00752085	0.0109847
ENST00000312849	C7orf53	-0.0168112	0.00588507	0.0109261
ENST00000309195	PTGR1	0.0177692	0.00684501	0.0109242
ENST00000264954	GRPEL1	0.0174506	0.00652948	0.0109211
ENST00000281182	ACAD8	0.0171776	0.00627241	0.0109052
ENST00000589503	ATP5SL	0.0144926	0.00359135	0.0109012
ENST00000259037	NDUFB5	0.0200011	0.00910685	0.0108942
ENST00000249749	DLL4	0.0147318	0.00386672	0.0108651
ENST00000396981	UBE2G1	-0.019018	0.00815687	0.0108611
ENST00000445140	FXR1	-0.0173576	0.00653768	0.0108199
ENST00000519976	CTB-79E8.2	0.0156938	0.00487578	0.010818
ENST00000342245	SMPD1	0.0172801	0.00662389	0.0106562
ENST00000492164	TIMMDC1	0.0183962	0.00774034	0.0106559
ENST00000361216	ATP1A2	-0.0164925	0.00585367	0.0106388
ENST00000301522	PRDX2	0.0166464	0.00601134	0.0106351
ENST00000224807	SFXN3	0.0167707	0.00615411	0.0106166
ENST00000368547	ECHS1	0.0159398	0.00535382	0.010586
ENST00000191018	CTSA	0.0169002	0.0063151	0.0105851
ENST00000378670	UQCRQ	0.0160344	0.00552064	0.0105138
ENST00000314214	ANK1	0.0156983	0.00518623	0.0105121
ENST00000373829	ITGB1BP2	0.0168236	0.00633629	0.0104873
ENST00000389629	RTF1	-0.0156231	0.00514259	0.0104805
ENST00000371627	TNKS2	-0.0152664	0.00480247	0.0104639
ENST00000398090	SLC7A2	-0.0152432	0.00478055	0.0104627
ENST00000382172	MIPEP	0.0176334	0.00717723	0.0104562
ENST00000306869	DCXR	0.0153806	0.00492712	0.0104535
ENST00000282276	2014-03-02	0.0165685	0.00612782	0.0104407
ENST00000373768	NDUFA8	0.0192173	0.00880513	0.0104122
ENST00000372890	TRUB2	0.016426	0.00602488	0.0104011
ENST00000379016	HIPK3	-0.0164029	0.00606927	0.0103336
ENST00000401061	MMACHC	0.0177496	0.00743377	0.0103158
ENST00000372027	MMRN2	0.0153034	0.00505069	0.0102527
ENST00000231484	PCDH12	0.0171475	0.00695497	0.0101925
ENST00000272462	MALL	0.0155923	0.00540167	0.0101906
ENST00000489374	CAP2	-0.0143013	0.00411346	0.0101878
ENST00000329559	NDUFB1	0.0172651	0.00708678	0.0101783
ENST00000597620	LIPE	0.0173573	0.00722747	0.0101298
ENST00000267950	ETFA	0.0175529	0.00744873	0.0101042
ENST00000333027	MTMR3	-0.0146651	0.00458102	0.0100841
ENST00000249042	TST	0.016946	0.00690453	0.0100415
ENST00000258975	TACO1	0.0176088	0.00758261	0.0100262
ENST00000375499	SDHB	0.0181284	0.0081091	0.0100193
ENST00000380680	UBL3	-0.016263	0.00628623	0.00997677
ENST00000441296	USO1	-0.0176832	0.0077291	0.0099541
ENST00000323848	SRRM1	-0.0144947	0.0045415	0.0099532
ENST00000451562	PPIA	0.0144631	0.00451546	0.00994764
ENST00000217515	TXNL1	-0.0168506	0.00691115	0.00993945
ENST00000285093	ACAA2	0.016453	0.00651591	0.00993709
ENST00000368235	APOA1BP	0.0181252	0.00821336	0.00991184
ENST00000454497	OTUD4	-0.0140935	0.00423792	0.00985558
ENST00000263774	NDUFS3	0.0163131	0.00646532	0.00984778
ENST00000253796	RAMP2	0.0154449	0.00562083	0.00982407
ENST00000264993	CDV3	-0.0184321	0.00864962	0.00978248
ENST00000565493	LINC00657	-0.0175957	0.0078367	0.009759
ENST00000372902	TIMM8A	0.0172713	0.00751307	0.00975823
ENST00000222145	RASIP1	0.0154402	0.00569418	0.00974602
ENST00000167106	VASH1	0.0184727	0.00872702	0.00974568
ENST00000216068	DNAL4	0.0155292	0.00579945	0.00972975
ENST00000263277	EHD2	0.0177566	0.00803298	0.00972362
ENST00000344293	TAF3	-0.0137593	0.00404563	0.00971367
ENST00000395366	PPP1CB	-0.0150616	0.005381	0.0096806
ENST00000527717	FXYD6	0.0170985	0.00743822	0.00966028
ENST00000397163	CAPN3	-0.0174341	0.00780631	0.00962779
ENST00000550837	RP11-658F2.8	-0.0143025	0.00472226	0.00958024
ENST00000283632	RMND5A	-0.0172544	0.00770857	0.00954583
ENST00000225969	MRPL27	0.0160015	0.0064623	0.0095392
ENST00000335659	ANKRD46	-0.0143208	0.00478838	0.00953242
ENST00000455972	FAM189A2	-0.0183321	0.00881075	0.00952135
ENST00000291906	PKN3	0.0142242	0.00471613	0.00950807
ENST00000380044	MPV17	0.0154198	0.00595554	0.00946426
ENST00000265038	ERCC8	0.016767	0.00731937	0.00944763
ENST00000247866	NDUFB2	0.0160975	0.00667524	0.00942226
ENST00000318911	CYC1	0.0165116	0.00709432	0.00941728
ENST00000575120	HMOX2	0.014391	0.00498386	0.00940714
ENST00000513494	ART3	-0.0132262	0.00383328	0.00939292
ENST00000331768	SETD3	-0.0174941	0.00812326	0.00937084
ENST00000339438	CSDE1	-0.0168857	0.0075178	0.0093679
ENST00000368320	KIAA0907	-0.0147603	0.00539898	0.00936132
ENST00000383736	MAP4	-0.0161834	0.00682616	0.00935724
ENST00000540782	ASB8	-0.0153067	0.00597855	0.00932815
ENST00000424349	FGD5-AS1	-0.0148177	0.00549687	0.00932083
ENST00000334133	RFTN1	0.0170435	0.00772547	0.00931803
ENST00000436612	TMEM99	0.0153534	0.00605072	0.00930268
ENST00000366823	PYCR2	0.0146072	0.00530829	0.00929891
ENST00000228872	CDKN1B	-0.0150187	0.00572406	0.00929464
ENST00000233114	MDH1	0.0176126	0.00837831	0.00923429
ENST00000372991	CCND3	0.0178071	0.00857291	0.00923419
ENST00000262648	KAL1	-0.01461	0.00537755	0.00923245
ENST00000424173	MEF2C	-0.0140019	0.00478432	0.00921758
ENST00000242592	ACADS	0.0162746	0.00706873	0.00920587
ENST00000496439	UROD	-0.011674	0.00248241	0.00919159
ENST00000369406	HMGCS2	0.0133923	0.0042014	0.0091909
ENST00000356860	CACNA2D1	-0.0134563	0.00427991	0.00917639
ENST00000420696	PBX1	-0.0158704	0.00672779	0.00914261
ENST00000472782	ATP5G3	0.0158093	0.00667018	0.00913912
ENST00000451246	PSMG4	-0.0126112	0.00348163	0.00912957
ENST00000570945	RP11-65J21.3	-0.0156539	0.00652737	0.00912653
ENST00000262056	EIF4B	-0.0163939	0.00727926	0.00911464
ENST00000326685	ABLIM3	0.0148836	0.0058263	0.0090573
ENST00000482125	FXR1	-0.0166067	0.00759739	0.00900931
ENST00000369530	CSDE1	-0.0171668	0.00816466	0.00900214
ENST00000518669	FABP4	0.0136127	0.00461734	0.00899536
ENST00000423088	MAP4	-0.0146102	0.00562505	0.00898515
ENST00000261405	VWF	0.0136929	0.00472227	0.00897063
ENST00000369722	ATP5F1	0.0138614	0.00489508	0.00896632
ENST00000298818	ISCA2	0.0151798	0.00621463	0.00896517
ENST00000320985	ZEB1	-0.015194	0.00623073	0.00896327
ENST00000322954	UACA	-0.0146141	0.00566608	0.00894802
ENST00000267970	TSPAN3	-0.0149913	0.00605083	0.00894047
ENST00000394990	C6orf1	0.013753	0.00486777	0.00888523
ENST00000305586	FXR1	-0.0147078	0.00582672	0.00888108
ENST00000264932	SDHA	0.0166294	0.00777192	0.00885748
ENST00000468255	CSNK2B	-0.0146273	0.00577236	0.00885494
ENST00000312263	DCAF6	-0.0140786	0.00522664	0.00885196
ENST00000340209	RBFOX1	-0.0140422	0.00520928	0.00883292
ENST00000368705	S100A16	0.017639	0.00881662	0.00882238
ENST00000505700	HOXC-AS1	-0.0167901	0.00797671	0.00881339
ENST00000405409	RBFOX2	-0.0133277	0.00451882	0.00880888
ENST00000300151	MRPL16	0.0165043	0.00770208	0.00880222
ENST00000398752	ATP5A1	0.018363	0.00956772	0.00879528
ENST00000413119	CLDN5	0.0156966	0.006902	0.0087946
ENST00000375023	NOTCH4	0.0135957	0.00481608	0.00877962
ENST00000432309	MDH1	0.0148537	0.00609139	0.00876231
ENST00000367385	NEK7	-0.0143187	0.00556854	0.00875016
ENST00000578216	RP11-334E6.12	0.0162883	0.0075382	0.0087501
ENST00000422453	CNBP	-0.0146115	0.0058926	0.0087189
ENST00000396625	COL4A4	-0.0137304	0.00502974	0.00870066
ENST00000447036	FAHD2A	0.0173114	0.00861274	0.00869866
ENST00000273221	IQSEC1	0.0119666	0.00326969	0.00869691
ENST00000562997	PKM	-0.0145933	0.00590227	0.00869103
ENST00000568134	RP11-410D17.2	0.0141297	0.00544183	0.00868787
ENST00000574086	RP11-760H22.2	-0.0135655	0.00489794	0.00866756
ENST00000318158	GRHPR	0.0161057	0.00744755	0.00865815
ENST00000373602	CCDC28B	0.0169214	0.00827304	0.00864836
ENST00000323744	MPI	0.0140867	0.00543843	0.00864827
ENST00000372476	TIE1	0.0152621	0.00661662	0.00864548
ENST00000422285	PDHA1	0.0163291	0.00769838	0.00863072
ENST00000378300	TPM2	-0.017149	0.00852571	0.00862329
ENST00000539338	CACNB1	-0.0135985	0.00500484	0.00859366
ENST00000307650	FAM195A	0.0170555	0.00846709	0.00858841
ENST00000601514	RYR1	-0.0159647	0.00741115	0.00855355
ENST00000367975	SDHC	0.0167913	0.00823848	0.00855282
ENST00000313511	TUFM	0.0152527	0.00672083	0.00853187
ENST00000359060	SSU72	-0.0135484	0.00505239	0.00849601
ENST00000369721	ATP5F1	0.0170116	0.00855524	0.00845636
ENST00000592080	AC009005.3	0.0150841	0.00663064	0.00845346
ENST00000482018	FABP3	0.017268	0.00882555	0.00844245
ENST00000263702	MECR	0.0139192	0.0054919	0.0084273
ENST00000491690	GOLGB1	-0.0132831	0.00487247	0.00841063
ENST00000374315	SEPN1	0.0143799	0.00596958	0.00841032
ENST00000369702	DDX20	-0.0116021	0.00319416	0.00840794
ENST00000517840	DST	-0.0129599	0.00456306	0.00839684
ENST00000380638	TMSB4XP8	0.0152546	0.00685961	0.00839499
ENST00000478366	ITIH4-AS1	-0.0135169	0.00512433	0.00839257
ENST00000521688	ENY2	-0.0171241	0.00874458	0.00837952
ENST00000263563	PALD1	0.0127454	0.004367	0.0083784
ENST00000556492	NAA30	-0.013496	0.00512106	0.00837494
ENST00000292327	MYL3	0.0122068	0.0038348	0.008372
ENST00000333676	MRPL12	0.0177139	0.0093483	0.0083656
ENST00000507110	MRPS30	0.0181932	0.0098317	0.0083615
ENST00000225577	RPS6KB1	-0.0141021	0.00575513	0.00834697
ENST00000409080	ITGA6	0.0148121	0.0064702	0.0083419
ENST00000521604	TCEA1	-0.0152139	0.0068739	0.00834
ENST00000328432	PPP1R2	-0.0146246	0.00629536	0.00832924
ENST00000300452	COQ4	0.0152045	0.00688363	0.00832087
ENST00000596521	PTOV1-AS1	-0.0176925	0.00937913	0.00831337
ENST00000265462	PRDX5	0.0130123	0.00471404	0.00829826
ENST00000261182	NAP1L1	-0.0155922	0.00730422	0.00828798
ENST00000409614	SERF2	0.0166361	0.00834855	0.00828755
ENST00000496846	AC006978.6	-0.0113115	0.00303014	0.00828136
ENST00000602318	LAMTOR5	0.0174652	0.00921655	0.00824865
ENST00000322989	RPS15A	-0.0168274	0.00858122	0.00824618
ENST00000311813	AQP1	0.0134479	0.00520778	0.00824012
ENST00000322776	NDUFV1	0.0150829	0.00688071	0.00820219
ENST00000341529	CDH5	0.0168481	0.00865462	0.00819348
ENST00000476216	NDUFA10	0.0135954	0.00541549	0.00817991
ENST00000295326	BOLA3	0.017505	0.00934545	0.00815955
ENST00000581979	SRSF1	-0.0159854	0.00784733	0.00813807
ENST00000509223	NEB	-0.0144489	0.00631633	0.00813257
ENST00000462396	ELMOD3	0.0171233	0.0089937	0.0081296
ENST00000375398	SVIL	-0.019895	0.0117668	0.0081282
ENST00000510908	ECSCR	0.0170243	0.00890736	0.00811694
ENST00000399817	IFITM2	0.0148224	0.00671295	0.00810945
ENST00000333167	ACAA1	0.0153435	0.00723923	0.00810427
ENST00000400337	COL18A1	0.0146221	0.00653019	0.00809191
ENST00000409764	CYCS	0.0151998	0.00711473	0.00808507
ENST00000594335	RYR1	-0.0146515	0.00656899	0.00808251
ENST00000480008	PHF10	-0.0140721	0.00604478	0.00802732
ENST00000309324	C19orf70	0.013465	0.00544416	0.00802084
ENST00000550812	MYBPC1	-0.0144402	0.00643176	0.00800844
ENST00000264244	TIMMDC1	0.0170978	0.00909343	0.00800437
ENST00000372134	GHITM	0.0178304	0.00982906	0.00800134
ENST00000311672	UQCRH	0.0179547	0.00996274	0.00799196
ENST00000287008	PCDH1	0.0154779	0.00749764	0.00798026
ENST00000555689	RP11-589M4.1	-0.0147629	0.00680219	0.00796071
ENST00000361439	NSMCE1	0.015741	0.00778659	0.00795441
ENST00000249786	SERF2	0.0151628	0.00721001	0.00795279
ENST00000440913	RP11-345K20.2	-0.0123988	0.00444945	0.00794935
ENST00000513317	ACSL1	0.0156111	0.00766879	0.00794231
ENST00000519807	RPS20	-0.0154631	0.00752145	0.00794165
ENST00000360467	COL4A2	0.0167507	0.00881291	0.00793779
ENST00000407775	ZFPM2	-0.0131891	0.00525266	0.00793644
ENST00000585496	CTD-2659N19.10	0.013435	0.00550334	0.00793166
ENST00000396578	COL4A3	-0.0141093	0.00619421	0.00791509
ENST00000470317	C10orf54	0.0125019	0.00459104	0.00791086
ENST00000497536	NDUFA10	0.0145899	0.00670822	0.00788168
ENST00000342280	GJA4	0.0155443	0.00768608	0.00785822
ENST00000256104	FABP4	0.0128469	0.00499159	0.00785531
ENST00000392541	ATP5G3	0.013974	0.00613121	0.00784279
ENST00000568312	KIF22	0.0142656	0.00643728	0.00782832
ENST00000554503	NDUFA4L2	0.0157199	0.00789317	0.00782673
ENST00000392378	BDH1	0.0159934	0.00817189	0.00782151
ENST00000325718	MLLT6	-0.0161321	0.0083122	0.0078199
ENST00000330029	UQCR10	0.0164294	0.00864334	0.00778606
ENST00000286953	C14orf2	0.0157962	0.00802995	0.00776625
ENST00000590025	PDCD5	-0.0143981	0.00663279	0.00776531
ENST00000565173	CAPN3	-0.0121257	0.00436455	0.00776115
ENST00000565862	RP11-594N15.3	-0.0159315	0.00817313	0.00775837
ENST00000300146	PATL1	-0.0129217	0.00516512	0.00775658
ENST00000358201	RABEP2	0.0165592	0.0088099	0.0077493
ENST00000367569	SF3B5	0.0150862	0.00734392	0.00774228
ENST00000361567	MT-ND5	0.0156434	0.00790585	0.00773755
ENST00000257247	AHNAK	-0.0128541	0.00513315	0.00772095
ENST00000419070	IMMT	0.0176573	0.00994107	0.00771623
ENST00000429998	RP11-513I15.6	-0.0144601	0.00675115	0.00770895
ENST00000270517	ECSIT	0.0167702	0.0090889	0.0076813
ENST00000264036	MCAM	0.0135421	0.00586082	0.00768128
ENST00000355238	SYNCRIP	-0.0163019	0.00864613	0.00765577
ENST00000357500	POP5	0.0178712	0.0102207	0.0076505
ENST00000433386	HSPBP1	0.0156407	0.00799418	0.00764652
ENST00000506603	CMYA5	-0.0168322	0.00918913	0.00764307
ENST00000393868	SUCLG1	0.0184915	0.0108635	0.007628
ENST00000525670	SVIP	-0.0130744	0.00545129	0.00762311
ENST00000242719	RNF11	-0.0106974	0.0030804	0.007617
ENST00000587994	ACAA2	0.0173413	0.00973129	0.00761001
ENST00000370203	TMEM56	-0.0134935	0.00588838	0.00760512
ENST00000505852	ATP5I	0.0148819	0.00728476	0.00759714
ENST00000320676	RBMX	-0.0128769	0.00528962	0.00758728
ENST00000399489	HMGB1	-0.0135272	0.00596111	0.00756609
ENST00000395219	ZNF688	0.0116267	0.00406891	0.00755779
ENST00000348628	CAMK2A	-0.0144575	0.00690057	0.00755693
ENST00000328434	COA3	0.0154714	0.00791956	0.00755184
ENST00000250495	NEDD8	0.013664	0.00612133	0.00754267
ENST00000222690	H2AFV	-0.0157022	0.00816955	0.00753265
ENST00000477256	EIF3L	-0.0133339	0.00580421	0.00752969
ENST00000262053	ATF1	-0.0125872	0.00510367	0.00748353
ENST00000360472	PEA15	0.015567	0.00808898	0.00747802
ENST00000263847	OSBP	-0.0110903	0.00361586	0.00747444
ENST00000382194	SMARCA2	-0.0156138	0.0081466	0.0074672
ENST00000540386	SLC29A2	-0.0127498	0.00528453	0.00746527
ENST00000334370	MEGF8	0.0121987	0.00474245	0.00745625
ENST00000337554	TSPO	0.0141807	0.00672848	0.00745222
ENST00000397239	DEK	-0.0141517	0.00670034	0.00745136
ENST00000540872	FAM21C	-0.0126976	0.00525153	0.00744607
ENST00000374098	TIMM23B	0.0177162	0.0102706	0.0074456
ENST00000551743	PACS2	0.011088	0.0036426	0.0074454
ENST00000452466	RP5-1024G6.2	0.0124913	0.0050511	0.0074402
ENST00000295087	ARL5A	-0.0152065	0.00777885	0.00742765
ENST00000295802	RETSAT	0.0165096	0.00908335	0.00742625
ENST00000358171	SERPINH1	0.0162876	0.00886977	0.00741783
ENST00000380649	HADHA	0.0162549	0.00883773	0.00741717
ENST00000471212	TPM2	-0.0129491	0.00554249	0.00740661
ENST00000353555	BSG	0.0151427	0.00773829	0.00740441
ENST00000406427	PNPLA7	-0.0142776	0.00688496	0.00739264
ENST00000369064	TARS2	0.0148343	0.00744195	0.00739235
ENST00000403150	MAFK	-0.0138085	0.00642267	0.00738583
ENST00000444869	COMMD3	0.0149937	0.00761903	0.00737467
ENST00000545145	RBM19	-0.0147432	0.00740707	0.00733613
ENST00000305786	CYCS	0.0182406	0.0109067	0.0073339
ENST00000327473	TNFAIP8L1	0.0157312	0.00840292	0.00732828
ENST00000302609	ZNF25	-0.0156719	0.00834379	0.00732811
ENST00000361681	MT-ND6	0.0147315	0.00740682	0.00732468
ENST00000372133	MRPS18A	0.0142779	0.00695606	0.00732184
ENST00000228945	ARHGDIB	0.0163259	0.00900555	0.00732035
ENST00000395124	SLC43A3	0.0160378	0.00873867	0.00729913
ENST00000565617	KB-1460A1.5	-0.0139529	0.00665447	0.00729843
ENST00000559125	MRPS11	0.0130609	0.00576282	0.00729808
ENST00000298687	NDRG2	-0.0160466	0.00875214	0.00729446
ENST00000361272	CNOT7	-0.0136774	0.0063885	0.0072889
ENST00000369534	MPP1	0.0174934	0.0102266	0.0072668
ENST00000592182	TTN-AS1	-0.0127432	0.00548728	0.00725592
ENST00000562879	RPL13	-0.0169408	0.00969313	0.00724767
ENST00000409194	ATP5G3	0.0189341	0.0116866	0.0072475
ENST00000473427	MRPS16	0.0141056	0.00686222	0.00724338
ENST00000567212	UBFD1	-0.0174838	0.010242	0.0072418
ENST00000264977	PPP2R3A	-0.0140959	0.00686191	0.00723399
ENST00000376215	PDSS1	0.0153622	0.00812823	0.00723397
ENST00000528388	FNBP4	-0.0150877	0.00785378	0.00723392
ENST00000261413	MRPS27	0.0154324	0.00820362	0.00722878
ENST00000336926	HIP1	0.0136859	0.00646062	0.00722528
ENST00000340160	TSPAN18	0.0162451	0.00902831	0.00721679
ENST00000319285	DCTPP1	0.0148303	0.00763475	0.00719555
ENST00000403160	MYEOV2	0.0150009	0.00780559	0.00719531
ENST00000456793	OST4	0.0143745	0.00717972	0.00719478
ENST00000395076	PPM1A	-0.0135773	0.00639356	0.00718374
ENST00000232219	RBP1	0.0158194	0.0086362	0.0071832
ENST00000383678	GTPBP8	0.0149328	0.00775495	0.00717785
ENST00000369135	OTUD7B	-0.0153985	0.0082253	0.0071732
ENST00000359988	NRAP	-0.01292	0.00574976	0.00717024
ENST00000402136	THAP4	0.0124928	0.00532636	0.00716644
ENST00000540502	PKD1P6	-0.0117785	0.00461395	0.00716455
ENST00000373713	FABP3	0.0183515	0.0111892	0.0071623
ENST00000341861	DPP8	-0.00908004	0.00192204	0.007158
ENST00000517856	ASPH	-0.011887	0.00473478	0.00715222
ENST00000281455	ACSL1	0.0170687	0.0099193	0.0071494
ENST00000326427	ITM2C	0.0113732	0.00423183	0.00714137
ENST00000515823	ECSCR	0.0169656	0.0098257	0.0071399
ENST00000373827	ANK3	-0.0119948	0.00485601	0.00713879
ENST00000503834	CMBL	-0.0152024	0.00807091	0.00713149
ENST00000216286	NID2	0.0150565	0.0079319	0.0071246
ENST00000441637	ITIH4	-0.010214	0.00309259	0.00712141
ENST00000264245	ARHGAP31	0.0148104	0.00769026	0.00712014
ENST00000320307	TAGLN2	0.0166183	0.00949965	0.00711865
ENST00000383745	ZNF197	-0.0155741	0.0084559	0.0071182
ENST00000524433	RP11-664I21.6	0.013538	0.00642544	0.00711256
ENST00000510863	ART3	-0.0147479	0.00763566	0.00711224
ENST00000463400	KLHL41	-0.0125399	0.00544534	0.00709456
ENST00000252804	PXDN	0.0170506	0.00995657	0.00709403
ENST00000302000	PYGO1	-0.0135941	0.00650098	0.00709312
ENST00000372185	FAM213A	0.0158475	0.00877118	0.00707632
ENST00000248564	GNG11	0.0154999	0.00842786	0.00707204
ENST00000356708	ATP5C1	0.013207	0.00613778	0.00706922
ENST00000524688	PDE4DIP	-0.0145355	0.00746788	0.00706762
ENST00000346234	OSTF1	0.015836	0.00876905	0.00706695
ENST00000472174	ATP6V0B	0.0136877	0.00662933	0.00705837
ENST00000407690	TFIP11	-0.0131745	0.00614882	0.00702568
ENST00000290079	TMEM141	0.0152187	0.00820009	0.00701861
ENST00000328273	PHKG2	0.0148139	0.00779845	0.00701545
ENST00000258418	CAB39	-0.0147022	0.00768681	0.00701539
ENST00000540155	TXNL1	0.0162802	0.00926784	0.00701236
ENST00000295666	IGFBP7	0.0154768	0.00846637	0.00701043
ENST00000265395	HIBADH	0.0126689	0.00566555	0.00700335
ENST00000284000	CEBPG	-0.0129307	0.00593576	0.00699494
ENST00000437840	RGL2	0.0130438	0.00604898	0.00699482
ENST00000233143	TMSB10	0.0160603	0.00907273	0.00698757
ENST00000394829	PPP3CB	-0.0173602	0.0103778	0.0069824
ENST00000369172	FAM204A	-0.0133392	0.00636245	0.00697675
ENST00000366684	ACTA1	-0.0125992	0.00562388	0.00697532
ENST00000536119	NUMA1	-0.0107377	0.00376566	0.00697204
ENST00000489495	FUBP1	-0.0128129	0.00586347	0.00694943
ENST00000416283	PHTF2	-0.0128935	0.00594591	0.00694759
ENST00000322910	ACADVL	0.0139858	0.00706251	0.00692329
ENST00000539319	UACA	-0.0140365	0.0071234	0.0069131
ENST00000372853	URM1	0.0137372	0.00682965	0.00690755
ENST00000393094	CUL5	-0.0137182	0.00681091	0.00690729
ENST00000375549	SDHD	0.0152388	0.00833386	0.00690494
ENST00000372209	RPS8	-0.0141865	0.00729036	0.00689614
ENST00000252816	LSM4	0.0167507	0.00986585	0.00688485
ENST00000418132	CASC3	-0.014229	0.00734703	0.00688197
ENST00000372856	PABPC4	-0.0113543	0.00449105	0.00686325
ENST00000329271	GRPEL2	0.0121134	0.00525261	0.00686079
ENST00000453744	UBE2D3	-0.0138924	0.0070381	0.0068543
ENST00000329286	RAB12	-0.0145229	0.00767559	0.00684731
ENST00000254759	COQ3	0.0177095	0.0108696	0.0068399
ENST00000263923	KDR	0.0152099	0.00837088	0.00683902
ENST00000371443	MRPL41	0.0165591	0.00973108	0.00682802
ENST00000229922	CAP2	-0.0164943	0.00967352	0.00682078
ENST00000483208	RP11-164J13.1	-0.0151276	0.00831808	0.00680952
ENST00000262032	IKZF4	-0.0119898	0.00519214	0.00679766
ENST00000263980	SLC9A1	0.014914	0.00811805	0.00679595
ENST00000498518	LUC7L2	-0.0132978	0.00654623	0.00675157
ENST00000576878	SRRM2	-0.0117642	0.00501793	0.00674627
ENST00000532925	ATPAF1	0.0132792	0.00654206	0.00673714
ENST00000382554	NYNRIN	0.0148525	0.00812576	0.00672674
ENST00000262507	COQ9	0.015825	0.00910022	0.00672478
ENST00000309318	PPP1R14B	0.010725	0.00400339	0.00672161
ENST00000585203	ACADVL	0.0139592	0.00723939	0.00671981
ENST00000274137	NDUFS6	0.0142737	0.00755407	0.00671963
ENST00000361564	OSTC	0.00982131	0.00310459	0.00671672
ENST00000333082	PSMF1	0.0137004	0.00699288	0.00670752
ENST00000552861	NR2C1	-0.0129368	0.0062419	0.0066949
ENST00000307078	AXIN2	-0.0110158	0.00432241	0.00669339
ENST00000474740	NDUFV2	-0.0126556	0.00596299	0.00669261
ENST00000330295	CTHRC1	0.0171457	0.010454	0.0066917
ENST00000547226	PAN2	-0.0120592	0.00536948	0.00668972
ENST00000523562	HSF4	-0.0130988	0.00641511	0.00668369
ENST00000265881	REXO2	0.0134526	0.00677952	0.00667308
ENST00000381652	JAK2	-0.0134531	0.00678644	0.00666666
ENST00000467582	C9orf114	0.0151128	0.00845394	0.00665886
ENST00000286332	TAB2	-0.016719	0.0100615	0.0066575
ENST00000379370	AGRN	0.0149835	0.00833588	0.00664762
ENST00000544913	HMGCS2	0.0128972	0.00625193	0.00664527
ENST00000280333	DOCK1	0.0141456	0.00750109	0.00664451
ENST00000369713	GSTO1	0.0168967	0.0102557	0.006641
ENST00000300688	ATP5L	0.0154929	0.00885441	0.00663849
ENST00000374012	PHF20	-0.0159111	0.00927971	0.00663139
ENST00000449085	BRD2	-0.0127131	0.00609495	0.00661815
ENST00000323833	TSFM	0.0142985	0.00768039	0.00661811
ENST00000253794	VPS25	0.0144618	0.00784485	0.00661695
ENST00000229238	MRPL51	0.0147426	0.0081303	0.0066123
ENST00000356839	ACADVL	0.0124134	0.00580778	0.00660562
ENST00000435320	PLCL1	-0.0133103	0.00670814	0.00660216
ENST00000339600	NDUFA4	0.015346	0.00875164	0.00659436
ENST00000226209	MYH3	-0.0140098	0.00741934	0.00659046
ENST00000323868	C10orf71	-0.0161982	0.00961412	0.00658408
ENST00000316519	AACS	0.0166401	0.010064	0.0065761
ENST00000355808	PDHA1	0.0144204	0.00784587	0.00657453
ENST00000402029	MRPS12	0.0173373	0.0107652	0.0065721
ENST00000307116	P4HA1	-0.0128184	0.00624774	0.00657066
ENST00000262013	SPAG9	-0.013146	0.00657827	0.00656773
ENST00000473018	ACADM	0.00944715	0.00287958	0.00656757
ENST00000324093	PLXND1	0.0152329	0.00867051	0.00656239
ENST00000406595	ITIH4	-0.0136911	0.00713535	0.00655575
ENST00000592449	DTNA	-0.0147641	0.00821933	0.00654477
ENST00000340855	IDS	-0.0155139	0.0089878	0.0065261
ENST00000371437	NDUFA1	0.0154558	0.00893206	0.00652374
ENST00000496840	TARDBP	-0.0142075	0.00768936	0.00651814
ENST00000404554	NDUFA10	0.0159482	0.00943557	0.00651263
ENST00000567270	COX5A	0.0121485	0.00564878	0.00649972
ENST00000379804	PDHA1	0.0171181	0.0106279	0.0064902
ENST00000263035	DHTKD1	0.0136925	0.00720804	0.00648446
ENST00000304501	SOX7	0.0146659	0.00818565	0.00648025
ENST00000379226	APOO	0.0160205	0.00954079	0.00647971
ENST00000244571	AARS2	0.010773	0.00430035	0.00647265
ENST00000202028	EPB41L1	0.0115437	0.00507254	0.00647116
ENST00000394186	ATP5J2	0.0158013	0.00933322	0.00646808
ENST00000329099	FAM101B	0.014998	0.00853367	0.00646433
ENST00000482325	GCC2	-0.0114997	0.00503665	0.00646305
ENST00000381563	TNNT3	-0.0113061	0.0048488	0.0064573
ENST00000332782	STAC3	-0.0150505	0.00859449	0.00645601
ENST00000264377	ADAM23	-0.0116423	0.00519041	0.00645189
ENST00000361377	MOCS2	-0.0134901	0.00704391	0.00644619
ENST00000401878	RBM33	-0.0133331	0.0068977	0.0064354
ENST00000443120	ANKRD39	-0.013695	0.00726234	0.00643266
ENST00000451056	AC016292.3	0.0128321	0.00639969	0.00643241
ENST00000293230	CYGB	0.0135395	0.00711738	0.00642212
ENST00000429967	APLN	0.0140834	0.00766146	0.00642194
ENST00000392219	FXYD5	0.0121801	0.00576568	0.00641442
ENST00000392018	ATG16L1	-0.0124261	0.00601271	0.00641339
ENST00000370788	DST	-0.0136912	0.00728484	0.00640636
ENST00000263734	EPAS1	0.0114427	0.00504346	0.00639924
ENST00000264896	SCARB2	-0.0133244	0.00692525	0.00639915
ENST00000321331	HIGD1A	0.0164413	0.0100477	0.0063936
ENST00000310833	CD34	0.0128348	0.00644704	0.00638776
ENST00000293805	BCL6B	0.0160693	0.00968358	0.00638572
ENST00000379359	RGCC	0.0157819	0.00939869	0.00638321
ENST00000254765	POPDC3	-0.0121621	0.00578165	0.00638045
ENST00000553709	ARHGEF40	0.0115693	0.00518899	0.00638031
ENST00000308961	NDUFA11	0.0142884	0.00791329	0.00637511
ENST00000301740	SRRM2	-0.0132044	0.00683796	0.00636644
ENST00000007516	NDUFAB1	0.0173907	0.0110273	0.0063634
ENST00000327772	NDUFA12	0.0160114	0.00964997	0.00636143
ENST00000474627	ATPAF2	0.014753	0.00840255	0.00635045
ENST00000304863	UQCRFS1	0.0167697	0.0104267	0.006343
ENST00000425256	GTF2IRD2P1	-0.014038	0.00770951	0.00632849
ENST00000402673	SAR1B	-0.0121453	0.0058306	0.0063147
ENST00000554003	STAC3	-0.0122786	0.00596486	0.00631374
ENST00000329959	WBSCR16	0.0140479	0.00774721	0.00630069
ENST00000327428	BOLA3	0.0161283	0.00983095	0.00629735
ENST00000463374	MBNL1	-0.0150447	0.00875435	0.00629035
ENST00000357480	NFE2L1	-0.0152323	0.0089586	0.0062737
ENST00000342754	NEXN	-0.011994	0.00572796	0.00626604
ENST00000494618	NCL	-0.0138544	0.0075909	0.0062635
ENST00000479556	GIMAP5	0.0139708	0.00771083	0.00625997
ENST00000361951	DARS2	0.0124546	0.00619544	0.00625916
ENST00000216373	SOS2	-0.0143271	0.00807626	0.00625084
ENST00000597463	AP001362.1	-0.01455	0.00831519	0.00623481
ENST00000280979	AKAP6	-0.0113046	0.00507586	0.00622874
ENST00000466222	CAPN3	-0.0156051	0.00937724	0.00622786
ENST00000539687	SPARC	0.0149336	0.00870841	0.00622519
ENST00000430929	TNK2	-0.0133179	0.00709558	0.00622232
ENST00000541051	ADD1	-0.011381	0.0051591	0.0062219
ENST00000317799	HADHB	0.0158099	0.00959364	0.00621626
ENST00000380516	SLTM	-0.0124584	0.00624562	0.00621278
ENST00000373580	OLFML2A	0.0138713	0.00765996	0.00621134
ENST00000327158	TIMM22	0.0144022	0.00819624	0.00620596
ENST00000477080	FHL1	-0.0138523	0.00764788	0.00620442
ENST00000375820	COL4A1	0.0162456	0.0100533	0.0061923
ENST00000389146	OS9	0.0151646	0.00897721	0.00618739
ENST00000367895	EYA4	-0.0123391	0.00616838	0.00617072
ENST00000274289	PLK2	0.0148628	0.00869466	0.00616814
ENST00000368680	NPR1	0.0163067	0.0101472	0.0061595
ENST00000351328	CS	0.0156456	0.00948668	0.00615892
ENST00000528295	THY1	0.0157724	0.00961867	0.00615373
ENST00000277462	PTGES2	0.0127784	0.00663118	0.00614722
ENST00000553793	NDRG2	-0.012206	0.00606167	0.00614433
ENST00000215565	NDUFB7	0.0101341	0.00399726	0.00613684
ENST00000383820	RPUSD3	0.00940175	0.00328625	0.0061155
ENST00000437808	PISD	0.0123307	0.00621629	0.00611441
ENST00000397970	RNASE1	0.0144939	0.00838009	0.00611381
ENST00000473809	ATP5C1	0.0128269	0.00671371	0.00611319
ENST00000267807	ZNF280D	-0.0134561	0.00734404	0.00611206
ENST00000216727	PABPN1	-0.0140252	0.00792049	0.00610471
ENST00000262077	NUP153	-0.0138727	0.00776949	0.00610321
ENST00000342213	CLEC14A	0.0152142	0.0091116	0.0061026
ENST00000369183	FAM204A	-0.0123864	0.00629185	0.00609455
ENST00000373014	UTP11L	-0.0130359	0.00694309	0.00609281
ENST00000409785	KCMF1	-0.0145439	0.00845535	0.00608855
ENST00000582414	CACNB1	-0.0122843	0.00620807	0.00607623
ENST00000378954	ATL2	-0.0102297	0.00415506	0.00607464
ENST00000340990	ADIPOR1	0.0104175	0.00434563	0.00607187
ENST00000506504	RP11-1079K10.4	0.0133812	0.00731312	0.00606808
ENST00000246006	CD93	0.0161784	0.0101175	0.0060609
ENST00000203407	UQCRC1	0.012003	0.00595438	0.00604862
ENST00000306534	ROBO4	0.016736	0.0106925	0.0060435
ENST00000319017	SLC25A20	0.0157489	0.00970675	0.00604215
ENST00000391763	NDUFA3	0.0151293	0.00909174	0.00603756
ENST00000262367	CREBBP	-0.0124077	0.00637496	0.00603274
ENST00000233121	MAPRE3	-0.0157608	0.00973776	0.00602304
ENST00000335698	ATP5C1	0.0175093	0.0114913	0.006018
ENST00000242209	FKBP9	0.014222	0.00821026	0.00601174
ENST00000457912	SMTNL1	-0.0122119	0.00620223	0.00600967
ENST00000393227	LUC7L3	-0.0137394	0.00773187	0.00600753
ENST00000465466	NDUFB2-AS1	0.0112612	0.00525432	0.00600688
ENST00000266544	NDUFA9	0.0158624	0.0098584	0.006004
ENST00000409525	LY6G5B	-0.0130237	0.00703014	0.00599356
ENST00000265171	EGF	-0.0153756	0.00939748	0.00597812
ENST00000285243	ANKRD40	-0.014674	0.00869793	0.00597607
ENST00000493379	VPS52	-0.0115541	0.00558096	0.00597314
ENST00000262947	C19orf10	0.0149891	0.00903245	0.00595665
ENST00000444840	MRPS25	0.0132316	0.00727751	0.00595409
ENST00000366898	PARK2	-0.0147193	0.00876593	0.00595337
ENST00000484162	SRSF11	-0.0129944	0.00705164	0.00594276
ENST00000375784	CLIC1	0.0138408	0.007899	0.0059418
ENST00000369239	PNISR	-0.0127136	0.00677359	0.00594001
ENST00000589905	RP11-635N19.1	0.0124093	0.00646947	0.00593983
ENST00000503913	ERBB2IP	-0.0108234	0.00489455	0.00592885
ENST00000471200	MLLT6	-0.0127367	0.00680935	0.00592735
ENST00000298902	IFI27	0.012589	0.00666545	0.00592355
ENST00000334049	GNAL	-0.0126005	0.00668169	0.00591881
ENST00000361335	MT-ND4L	0.0127475	0.00682919	0.00591831
ENST00000430889	HOXC4	-0.0102994	0.0043836	0.0059158
ENST00000398178	TRDN	-0.0142091	0.00831175	0.00589735
ENST00000546964	PFKM	-0.0135525	0.00766417	0.00588833
ENST00000450199	RUSC1-AS1	0.00916657	0.00327935	0.00588722
ENST00000264731	TP63	-0.0140025	0.00811604	0.00588646
ENST00000444035	PDE2A	0.0132433	0.0073577	0.0058856
ENST00000298317	RPUSD4	-0.0130016	0.00711864	0.00588296
ENST00000380943	ERBB2IP	-0.0125942	0.00672105	0.00587315
ENST00000303927	PRKCDBP	0.0113036	0.00543457	0.00586903
ENST00000574246	RP11-294J22.6	-0.0138825	0.0080152	0.0058673
ENST00000412611	TCAIM	-0.0129638	0.00709769	0.00586611
ENST00000398000	CXorf36	0.0128112	0.00694646	0.00586474
ENST00000480772	APEH	0.0102941	0.00443645	0.00585765
ENST00000466429	DST	-0.0156149	0.00976133	0.00585357
ENST00000373148	MAP7D1	-0.0120531	0.00620724	0.00584586
ENST00000441945	ATP5C1P1	0.0126695	0.00683577	0.00583373
ENST00000299167	PHKB	-0.0121144	0.00628306	0.00583134
ENST00000367840	DCAF6	-0.0157361	0.00990815	0.00582795
ENST00000376693	NUDT8	0.0156034	0.00978357	0.00581983
ENST00000251312	DHRS11	0.0127684	0.00695668	0.00581172
ENST00000537112	PKD1P1	-0.0116747	0.00586525	0.00580945
ENST00000335500	GPATCH8	-0.0138119	0.00800647	0.00580543
ENST00000291568	CSTB	0.0113518	0.00554694	0.00580486
ENST00000306802	KIAA1109	-0.0106074	0.00481251	0.00579489
ENST00000292782	DCUN1D1	-0.0116418	0.00585736	0.00578444
ENST00000576951	SLC25A11	0.015984	0.0101997	0.0057843
ENST00000227507	CCND1	0.0165148	0.010732	0.0057828
ENST00000536829	EMP2	0.01338	0.00759927	0.00578073
ENST00000398376	CAMK2A	-0.0140476	0.00827431	0.00577329
ENST00000394023	SMARCC2	-0.0137624	0.00799603	0.00576637
ENST00000337910	RHOBTB1	-0.012544	0.00678145	0.00576255
ENST00000007414	OSBPL7	-0.0118716	0.00611069	0.00576091
ENST00000477151	RPS27	-0.0126079	0.0068481	0.0057598
ENST00000443213	SRSF7	-0.0106361	0.00487747	0.00575863
ENST00000375377	KIAA1462	0.0124122	0.00665669	0.00575551
ENST00000402554	NDEL1	-0.0126848	0.00693387	0.00575093
ENST00000432307	EIF4BP7	-0.0130504	0.00730078	0.00574962
ENST00000353411	SKP1	-0.0138379	0.0080907	0.0057472
ENST00000377577	DNAJC11	0.0135886	0.00784193	0.00574667
ENST00000372852	HEYL	0.0151995	0.00945442	0.00574508
ENST00000309579	USMG5	0.0148018	0.00905791	0.00574389
ENST00000297151	SLU7	-0.0127429	0.00699918	0.00574372
ENST00000222673	OGDH	0.0137416	0.00800228	0.00573932
ENST00000561553	UQCRC2	0.0154257	0.00968935	0.00573635
ENST00000455551	SEMA4D	-0.0113	0.00556748	0.00573252
ENST00000553957	HECTD1	-0.0124427	0.00671658	0.00572612
ENST00000396825	FITM2	0.0154566	0.00974004	0.00571656
ENST00000442459	HSPB7	-0.0114432	0.00572767	0.00571553
ENST00000262031	RBMS2	0.0101751	0.00446713	0.00570797
ENST00000480456	JAM2	0.0126315	0.00692672	0.00570478
ENST00000367481	STXBP5	-0.00929772	0.00359981	0.00569791
ENST00000505658	LUC7L3	-0.0137146	0.00802062	0.00569398
ENST00000350021	NDUFB6	0.014848	0.00915775	0.00569025
ENST00000263388	NOTCH3	0.0141596	0.00847631	0.00568329
ENST00000246868	SBDS	-0.0128071	0.00712686	0.00568024
ENST00000557530	CKB	0.0155916	0.009912	0.0056796
ENST00000345519	CLTA	0.0126192	0.00694023	0.00567897
ENST00000262430	MLYCD	0.01684	0.0111751	0.0056649
ENST00000309100	MAP3K11	0.0146706	0.00900727	0.00566333
ENST00000361373	LDB3	-0.0137339	0.00807553	0.00565837
ENST00000484077	RIF1	-0.0126147	0.00697189	0.00564281
ENST00000508871	NEDD4	-0.0129678	0.00733311	0.00563469
ENST00000267859	BNIP2	-0.0105794	0.00494518	0.00563422
ENST00000298684	NDRG2	-0.0116503	0.00601631	0.00563399
ENST00000510429	FAM193B	-0.0130657	0.00743758	0.00562812
ENST00000452385	ARIH2	-0.0136002	0.00797257	0.00562763
ENST00000571235	ENO3	-0.00949604	0.00387387	0.00562217
ENST00000343257	CLCN1	-0.0128817	0.00726072	0.00562098
ENST00000407587	MYO18B	-0.0148772	0.00925707	0.00562013
ENST00000284770	PDLIM3	-0.0145338	0.00892416	0.00560964
ENST00000473835	U2SURP	-0.0128268	0.00722208	0.00560472
ENST00000255381	MYH4	-0.0132683	0.00766928	0.00559902
ENST00000292433	IER2	0.0138259	0.00823118	0.00559472
ENST00000369605	SNHG5	-0.0140041	0.00840939	0.00559471
ENST00000396655	NDUFA9	0.0131169	0.00752285	0.00559405
ENST00000592357	CTD-2527I21.5	-0.0142317	0.00864294	0.00558876
ENST00000534164	RP11-958N24.1	-0.0128502	0.00726189	0.00558831
ENST00000395905	LRRC2	-0.0114604	0.00587464	0.00558576
ENST00000284971	ATP5J	0.015318	0.00973471	0.00558329
ENST00000520687	SPARC	0.0152752	0.00970219	0.00557301
ENST00000331334	GLRX5	0.0145715	0.00899946	0.00557204
ENST00000563083	CTD-2012K14.3	0.0117177	0.00614574	0.00557196
ENST00000375731	AUH	0.0132711	0.00770699	0.00556411
ENST00000467029	MINOS1	0.01212	0.0065572	0.0055628
ENST00000279392	HIRIP3	-0.0147318	0.00917122	0.00556058
ENST00000239007	MXI1	-0.012399	0.00684006	0.00555894
ENST00000336615	PNPLA2	0.0147969	0.0092425	0.0055544
ENST00000313468	NDUFS8	0.0138387	0.00828618	0.00555252
ENST00000379215	ECHDC3	0.0159109	0.0103602	0.0055507
ENST00000547077	RP11-324L3.3	-0.0128789	0.00732931	0.00554959
ENST00000254963	HSPA12B	0.0144644	0.00891719	0.00554721
ENST00000339450	ERMP1	0.0111931	0.00565244	0.00554066
ENST00000468349	CRYZL1	-0.0102485	0.00471464	0.00553386
ENST00000369063	RTN4IP1	0.0161832	0.010652	0.0055312
ENST00000406293	SYNGR1	0.0114853	0.00595818	0.00552712
ENST00000507591	DEK	-0.0131702	0.00764425	0.00552595
ENST00000313601	GNAI2	0.015429	0.00991759	0.00551141
ENST00000464658	RPS8	-0.00904292	0.00353287	0.00551005
ENST00000322347	COX5A	0.0117025	0.00619811	0.00550439
ENST00000451311	TMSB4X	0.015875	0.0103715	0.0055035
ENST00000362065	FAN1	0.0124263	0.00692329	0.00550301
ENST00000356728	RORC	-0.0101407	0.00463914	0.00550156
ENST00000560595	ETFA	0.0159834	0.0104881	0.0054953
ENST00000254928	ERAL1	0.0135209	0.0080258	0.0054951
ENST00000548815	NBL1	0.0119036	0.00641298	0.00549062
ENST00000433805	COQ10A	0.0151995	0.00971027	0.00548923
ENST00000334268	TRDN	-0.0130217	0.00753335	0.00548835
ENST00000533172	ATP5L	0.0116767	0.00619172	0.00548498
ENST00000260867	TIMM23	0.0171425	0.011658	0.0054845
ENST00000519664	SYNPO	-0.0141047	0.00862399	0.00548071
ENST00000322350	EGFLAM	0.00981708	0.00434221	0.00547487
ENST00000454682	NACA	-0.0132852	0.00781149	0.00547371
ENST00000338146	SPRYD4	0.0133177	0.00784556	0.00547214
ENST00000394464	NR3C1	-0.0123609	0.00689453	0.00546637
ENST00000350592	C1orf43	-0.0141278	0.00866733	0.00546047
ENST00000340634	PAQR9	0.0158386	0.01038	0.0054586
ENST00000543463	NPIPL3	-0.0107424	0.00528438	0.00545802
ENST00000550267	VPS29	-0.0147746	0.00931704	0.00545756
ENST00000515604	FAM47E	-0.0102361	0.00478364	0.00545246
ENST00000225655	PFN1	0.0131356	0.00768671	0.00544889
ENST00000464154	ATP5F1	0.0136232	0.00817566	0.00544754
ENST00000352957	MRPL39	0.0130243	0.00757838	0.00544592
ENST00000469086	SUN2	-0.0108978	0.00545752	0.00544028
ENST00000371717	PMPCA	0.0132334	0.00779594	0.00543746
ENST00000413020	ALDH7A1	0.00974876	0.00431487	0.00543389
ENST00000596253	ETFB	0.0145931	0.00916986	0.00542324
ENST00000376113	BIN1	-0.0115998	0.0061802	0.0054196
ENST00000368026	F11R	0.0126206	0.00720731	0.00541329
ENST00000485469	SETD8	-0.010166	0.00475402	0.00541198
ENST00000532268	SRPR	-0.0132275	0.00781845	0.00540905
ENST00000524970	THY1	0.013947	0.00853992	0.00540708
ENST00000253083	HIP1R	0.0145893	0.00918411	0.00540519
ENST00000350669	LDHB	0.0152113	0.00981456	0.00539674
ENST00000381736	NUPL1	-0.0129387	0.00754349	0.00539521
ENST00000323019	SMCR7	0.0116857	0.00629466	0.00539104
ENST00000480371	TTC23	-0.0141518	0.00876078	0.00539102
ENST00000309092	MRPS21	0.0156461	0.0102551	0.005391
ENST00000599794	TIMM50	0.0136005	0.00821092	0.00538958
ENST00000520944	SNHG6	-0.0145863	0.00920891	0.00537739
ENST00000394423	MDH1	0.0176966	0.0123222	0.0053744
ENST00000434584	ITM2A	0.0148381	0.00946468	0.00537342
ENST00000467825	RPL13A	-0.012428	0.00705878	0.00536922
ENST00000602649	MEF2BNB-MEF2B	0.0137106	0.00834179	0.00536881
ENST00000263578	FOXRED1	0.015126	0.00976175	0.00536425
ENST00000260643	PREB	0.0162577	0.0108937	0.005364
ENST00000252576	NDUFA13	0.0123946	0.00703694	0.00535766
ENST00000334976	EMC10	0.0135932	0.00823587	0.00535733
ENST00000491094	VPS72	-0.012642	0.00728577	0.00535623
ENST00000356628	NRARP	0.015565	0.0102192	0.0053458
ENST00000315144	FLAD1	0.011813	0.00647513	0.00533787
ENST00000553360	KTN1	-0.0107758	0.0054383	0.0053375
ENST00000399928	C21orf7	-0.0124383	0.00710438	0.00533392
ENST00000342709	AC019178.1	-0.012174	0.00684089	0.00533311
ENST00000549935	CALCOCO1	-0.012397	0.00706737	0.00532963
ENST00000309027	GOLIM4	-0.00870239	0.00337408	0.00532831
ENST00000564521	ALDOA	-0.00949037	0.00416325	0.00532712
ENST00000254942	TERF2	-0.0111319	0.00581332	0.00531858
ENST00000309295	EHBP1L1	-0.0171486	0.0118372	0.0053114
ENST00000405086	GTF2IRD2	-0.0130623	0.00775203	0.00531027
ENST00000460129	ATP2B2	-0.0146401	0.00932995	0.00531015
ENST00000476781	MRPL47	0.0147723	0.00946534	0.00530696
ENST00000293760	LEMD2	0.0102366	0.00493295	0.00530365
ENST00000168216	HSD17B10	0.0117882	0.00648915	0.00529905
ENST00000295890	COX18	0.0131785	0.00788342	0.00529508
ENST00000355143	MTFP1	0.0154097	0.0101154	0.0052943
ENST00000319074	C14orf119	0.00802981	0.00273973	0.00529008
ENST00000202556	PPP1R13B	0.0114619	0.0061719	0.00529
ENST00000361355	AMY2B	-0.0131138	0.00783016	0.00528364
ENST00000586895	UBL5	0.0104869	0.0052059	0.005281
ENST00000476233	HNRNPA2B1	-0.0103121	0.00503574	0.00527636
ENST00000255174	C20orf111	-0.0120151	0.00673997	0.00527513
ENST00000398333	C15orf38-AP3S2	0.0105444	0.00527584	0.00526856
ENST00000366513	CNST	-0.0131267	0.00785961	0.00526709
ENST00000264515	RBBP5	0.0109674	0.00570032	0.00526708
ENST00000551944	C12orf50	-0.0110545	0.0057886	0.0052659
ENST00000262030	ATP5B	0.0162704	0.0110047	0.0052657
ENST00000285046	FGD5	0.0141469	0.00888246	0.00526444
ENST00000601778	ECH1	0.01403	0.00876639	0.00526361
ENST00000438207	TNK2	-0.0130053	0.0077428	0.0052625
ENST00000581072	hsa-mir-133a-1	-0.0138742	0.00861759	0.00525661
ENST00000600337	RYR1	-0.0141528	0.00889821	0.00525459
ENST00000555698	RNASE1	0.0133849	0.00813489	0.00525001
ENST00000234310	PPP3R1	-0.0116699	0.00642303	0.00524687
ENST00000394957	C10orf54	0.0130084	0.00776335	0.00524505
ENST00000336273	MTDH	-0.0134664	0.00822151	0.00524489
ENST00000366613	COA6	0.0136507	0.00840718	0.00524352
ENST00000572035	RP11-111M22.3	0.0157606	0.0105208	0.0052398
ENST00000374144	C10orf71	-0.0141941	0.0089641	0.00523
ENST00000572278	SRRM2	-0.010542	0.00531402	0.00522798
ENST00000589611	ATP5A1	0.0139631	0.00873814	0.00522496
ENST00000528499	APLP2	0.0126186	0.00739458	0.00522402
ENST00000564811	COX5A	0.0154713	0.0102536	0.0052177
ENST00000593264	UQCR11	0.0124548	0.0072404	0.0052144
ENST00000229379	COX6A1	0.0137925	0.00858027	0.00521223
ENST00000369808	DNASE1L1	-0.011815	0.00660346	0.00521154
ENST00000273783	EIF2B5	0.0126399	0.00743517	0.00520473
ENST00000169298	ST6GAL1	0.0112207	0.00602117	0.00519953
ENST00000370272	DR1	-0.0107643	0.00557461	0.00518969
ENST00000453840	SRSF10	-0.0100453	0.00485594	0.00518936
ENST00000253452	COX4I1	0.0164244	0.0112386	0.0051858
ENST00000495288	PSMB4	-0.013728	0.00854452	0.00518348
ENST00000556544	IFI27	0.0148453	0.00966195	0.00518335
ENST00000360985	RYR1	-0.0137333	0.00855077	0.00518253
ENST00000322203	RPL10A	-0.0119933	0.00681824	0.00517506
ENST00000366973	TATDN3	0.0121345	0.00696236	0.00517214
ENST00000554104	NDRG2	-0.014226	0.00906056	0.00516544
ENST00000233379	FAHD2A	-0.0100012	0.00483672	0.00516448
ENST00000400137	FKBP1A	0.0149	0.00974131	0.00515869
ENST00000391993	TRAF3IP1	-0.0111651	0.00600775	0.00515735
ENST00000380171	ATRAID	0.0142629	0.0091065	0.0051564
ENST00000504922	TMEM161B-AS1	0.0120419	0.00689022	0.00515168
ENST00000373298	ITM2A	0.0150366	0.00988953	0.00514707
ENST00000504309	SDHA	0.010918	0.00577693	0.00514107
ENST00000555762	DDX24	-0.0116256	0.00649005	0.00513555
ENST00000367324	PKP1	0.0124872	0.00735348	0.00513372
ENST00000318782	PAQR4	0.013108	0.00797819	0.00512981
ENST00000524422	ATP5L	0.0124853	0.00735677	0.00512853
ENST00000361752	QKI	-0.0140454	0.00891689	0.00512851
ENST00000393565	DBN1	0.00976049	0.00463895	0.00512154
ENST00000284719	OLA1	-0.0133405	0.0082195	0.005121
ENST00000355810	ART3	-0.0131402	0.00802022	0.00511998
ENST00000596638	SIN3B	-0.00964921	0.00453336	0.00511585
ENST00000220325	EHD4	0.0145281	0.00942237	0.00510573
ENST00000579886	ACADVL	0.0117776	0.00667877	0.00509883
ENST00000301364	TSR1	-0.0147794	0.00968059	0.00509881
ENST00000381848	PLIN5	0.0150474	0.00995246	0.00509494
ENST00000544061	SLC25A11	0.0150358	0.00994577	0.00509003
ENST00000425590	ASNSD1	-0.0124903	0.00740617	0.00508413
ENST00000434685	NEB	-0.0141411	0.00905969	0.00508141
ENST00000441275	BDH1	0.0136431	0.00856221	0.00508089
ENST00000545828	A2M	0.0135746	0.00849482	0.00507978
ENST00000341259	SH2B3	0.0147855	0.00970582	0.00507968
ENST00000216605	MTHFD1	0.0125568	0.00748503	0.00507177
ENST00000453897	GTF2H4	-0.0108768	0.00580646	0.00507034
ENST00000512204	PDK2	0.0127942	0.00772628	0.00506792
ENST00000372236	POLH	0.00958541	0.00452344	0.00506197
ENST00000309366	FKBP2	0.0129002	0.00783977	0.00506043
ENST00000486901	HSPG2	0.0139152	0.00885619	0.00505901
ENST00000258383	MRPL44	0.0121082	0.00705209	0.00505611
ENST00000588875	SEC11C	0.0126881	0.0076325	0.0050556
ENST00000313698	ACAD10	0.014504	0.00944941	0.00505459
ENST00000374259	FOXO4	-0.0133555	0.00830935	0.00504615
ENST00000361475	TGM2	0.0105339	0.00548927	0.00504463
ENST00000600974	CTD-2616J11.9	0.0118826	0.00684445	0.00503815
ENST00000574876	PELP1	-0.0121008	0.0070722	0.0050286
ENST00000358227	C9orf123	0.0106132	0.00558849	0.00502471
ENST00000359172	AHCYL1	-0.00918474	0.00416082	0.00502392
ENST00000216185	TXN2	0.0112872	0.00626717	0.00502003
ENST00000554243	RP11-320M16.1	0.0143379	0.0093201	0.0050178
ENST00000338134	KPTN	0.0138426	0.00883392	0.00500868
ENST00000382874	ZMYM2	-0.011812	0.00681588	0.00499612
ENST00000380762	HCCS	0.0137078	0.00871274	0.00499506
ENST00000471700	PSME2	0.0118042	0.00681159	0.00499261
ENST00000561817	CAPN3	-0.0155658	0.0105745	0.0049913
ENST00000538148	ALDH9A1	-0.0103372	0.00535568	0.00498152
ENST00000542943	BCKDHA	0.0124079	0.00742887	0.00497903
ENST00000540688	NDUFA9	0.0156755	0.010703	0.0049725
ENST00000463181	HNRNPA2B1	-0.0102713	0.00530255	0.00496875
ENST00000301587	ATP5H	0.0155556	0.0105876	0.004968
ENST00000254630	PTCD3	0.0130124	0.00804481	0.00496759
ENST00000244217	MCEE	0.00846935	0.00350371	0.00496564
ENST00000317534	MRPS24	0.0110928	0.00613373	0.00495907
ENST00000368078	CASQ1	-0.0135218	0.00856335	0.00495845
ENST00000370238	GCLM	-0.00899559	0.00403714	0.00495845
ENST00000368074	DCAF8	-0.0125569	0.00759878	0.00495812
ENST00000369762	ATP6AP1	0.0137289	0.00877173	0.00495717
ENST00000301599	TMEM88	0.013399	0.00844434	0.00495466
ENST00000375001	COL15A1	0.0145439	0.00959388	0.00495002
ENST00000440949	PEX19	0.0119707	0.00702092	0.00494978
ENST00000314133	COX8A	0.0114784	0.00653181	0.00494659
ENST00000440324	NEXN	-0.0125921	0.00764586	0.00494624
ENST00000564112	ATP2A1	-0.00886952	0.00393026	0.00493926
ENST00000280701	OXSM	0.0107921	0.00585636	0.00493574
ENST00000405805	HMGB1	-0.0143356	0.00939999	0.00493561
ENST00000355665	YTHDC1	-0.010261	0.00532871	0.00493229
ENST00000480699	ANK3	-0.0128612	0.00793559	0.00492561
ENST00000582783	C19orf47	-0.0137339	0.00880893	0.00492497
ENST00000308259	MSRB3	-0.0142576	0.00933308	0.00492452
ENST00000511217	SH3RF2	-0.0130538	0.00812934	0.00492446
ENST00000338316	ADCY2	-0.0126687	0.00774744	0.00492126
ENST00000422982	ANXA11	0.00833809	0.0034176	0.00492049
ENST00000246747	ARL2	0.012754	0.00783503	0.00491897
ENST00000404233	HYOU1	0.0139146	0.00900355	0.00491105
ENST00000553458	ALDH6A1	0.00986167	0.00495097	0.0049107
ENST00000414273	hsa-mir-6723	0.0172795	0.0123699	0.0049096
ENST00000407756	USP24	-0.0143182	0.00941419	0.00490401
ENST00000466891	TMOD4	-0.0145445	0.00964079	0.00490371
ENST00000585679	MEF2BNB	0.00990278	0.00500647	0.00489631
ENST00000433898	NDUFB3	0.015968	0.0110736	0.0048944
ENST00000357360	LAGE3	0.0121591	0.00727688	0.00488222
ENST00000538100	PKD1P6	-0.0131745	0.0082941	0.0048804
ENST00000456764	IGFBP2	0.0142823	0.00940425	0.00487805
ENST00000361381	MT-ND4	0.0153768	0.0104995	0.0048773
ENST00000435765	PSMC2	-0.0122721	0.00739808	0.00487402
ENST00000361786	KIAA1737	-0.0136004	0.00872703	0.00487337
ENST00000482600	EIF3L	-0.0124092	0.00753641	0.00487279
ENST00000487831	MDN1	-0.0124286	0.00755652	0.00487208
ENST00000330175	SAMD14	0.0123465	0.00748049	0.00486601
ENST00000429713	SYNPO2	-0.014715	0.00985055	0.00486445
ENST00000162391	FOXJ2	-0.0138461	0.0089835	0.0048626
ENST00000265018	FAM184B	-0.0137703	0.00890825	0.00486205
ENST00000494689	NTPCR	0.00892659	0.00406647	0.00486012
ENST00000598984	SNRNP70	-0.0111074	0.00625039	0.00485701
ENST00000452363	RP3-355L5.4	-0.0122828	0.00742639	0.00485641
ENST00000557633	NDRG2	-0.011073	0.00622055	0.00485245
ENST00000441490	IDH3A	0.0126954	0.00784369	0.00485171
ENST00000553784	NDRG2	-0.0157735	0.010925	0.0048485
ENST00000219084	CHD9	-0.00950836	0.0046697	0.00483866
ENST00000599211	LIPE	0.010272	0.00543604	0.00483596
ENST00000455250	PDIA3	0.0105118	0.00567866	0.00483314
ENST00000297534	C7orf55	0.0111079	0.00627556	0.00483234
ENST00000556184	SRSF5	-0.0124109	0.0075792	0.0048317
ENST00000360840	MRPL37	0.0139245	0.00909532	0.00482918
ENST00000372620	MORF4L2	-0.0120199	0.00719343	0.00482647
ENST00000274605	N4BP3	0.0150644	0.0102383	0.0048261
ENST00000398117	BCL2	-0.00949201	0.00467165	0.00482036
ENST00000376473	C6orf136	0.013003	0.00818469	0.00481831
ENST00000571253	GABARAP	0.0154334	0.0106158	0.0048176
ENST00000297156	CAMLG	-0.0155731	0.0107561	0.004817
ENST00000583850	ACADVL	0.0152357	0.0104205	0.0048152
ENST00000409096	CUL3	-0.0118448	0.00703508	0.00480972
ENST00000302787	LETM1	0.0147247	0.00991952	0.00480518
ENST00000299163	HIF1AN	0.0110351	0.00623444	0.00480066
ENST00000317697	ASB8	-0.0106623	0.00587906	0.00478324
ENST00000308423	AOC3	0.0130548	0.00827762	0.00477718
ENST00000523917	CNOT7	-0.0131027	0.00832774	0.00477496
ENST00000492726	DES	-0.0110675	0.00630499	0.00476251
ENST00000334286	EDNRB	0.0128121	0.00805088	0.00476122
ENST00000382038	RAD1	-0.0115085	0.00674759	0.00476091
ENST00000590831	DTNA	-0.0146771	0.00991626	0.00476084
ENST00000479815	HMGN2	-0.00756897	0.00281152	0.00475745
ENST00000466565	MBNL1	-0.012539	0.00778178	0.00475722
ENST00000334828	PGAM1	0.0140361	0.00927977	0.00475633
ENST00000235307	C1orf21	-0.0142254	0.0094713	0.0047541
ENST00000490764	DGKD	-0.0138273	0.00908316	0.00474414
ENST00000343849	CAV3	-0.0113609	0.00662026	0.00474064
ENST00000284073	MSI2	-0.0153941	0.0106563	0.0047378
ENST00000507241	CTC-428G20.3	-0.011634	0.00690044	0.00473356
ENST00000251849	RAF1	-0.0144106	0.0096873	0.0047233
ENST00000588991	GPI	0.0128647	0.00815041	0.00471429
ENST00000381406	IGF2	0.0125596	0.00785924	0.00470036
ENST00000348499	C21orf33	0.0135233	0.00882313	0.00470017
ENST00000481894	DENND2C	-0.0117464	0.00705165	0.00469475
ENST00000459791	PLCD4	-0.0132473	0.00855417	0.00469313
ENST00000349736	CSNK2A1	-0.00920031	0.00451059	0.00468972
ENST00000278927	ESAM	0.0130454	0.00835618	0.00468922
ENST00000397855	NDRG2	0.0117116	0.00702984	0.00468176
ENST00000378667	UQCRQ	0.0140372	0.00935738	0.00467982
ENST00000409913	MCFD2	-0.0092816	0.00460218	0.00467942
ENST00000533768	PDE4DIP	-0.0111888	0.00651223	0.00467657
ENST00000340635	PDE4D	-0.0117421	0.00706995	0.00467215
ENST00000524226	PCM1	-0.0132855	0.00861431	0.00467119
ENST00000216554	EIF5	-0.010651	0.00598099	0.00467001
ENST00000572687	PAQR4	0.00975227	0.0050868	0.00466547
ENST00000549145	MYBPC1	-0.0128854	0.00821994	0.00466546
ENST00000466743	THRAP3	-0.0100456	0.00538298	0.00466262
ENST00000269554	PIP4K2B	-0.014782	0.0101202	0.0046618
ENST00000602404	NDUFA6	0.0133634	0.00870448	0.00465892
ENST00000300057	MESP1	0.0147116	0.0100566	0.004655
ENST00000602845	RP11-21N3.1	0.0124893	0.0078351	0.0046542
ENST00000282561	GJA1	0.0143353	0.00968213	0.00465317
ENST00000334433	TACC2	-0.00958974	0.00493721	0.00465253
ENST00000399808	IFITM3	0.0117823	0.00713203	0.00465027
ENST00000473321	NDUFS2	-0.0125402	0.00789457	0.00464563
ENST00000367439	GLRX2	0.0132948	0.00865003	0.00464477
ENST00000429989	TSPAN14	0.00980447	0.00516219	0.00464228
ENST00000216029	CBY1	0.0136541	0.00901381	0.00464029
ENST00000561733	RBMX	-0.0136802	0.00904048	0.00463972
ENST00000418501	USP54	-0.0125036	0.00786581	0.00463779
ENST00000525596	RP11-1212A22.2	-0.0128614	0.00822563	0.00463577
ENST00000423292	PRSS45	-0.0116512	0.00702186	0.00462934
ENST00000416469	C8orf40	0.006888	0.00226141	0.00462659
ENST00000553507	RP11-488C13.6	0.0133899	0.00876559	0.00462431
ENST00000560975	TPM1	-0.0105877	0.00596818	0.00461952
ENST00000569804	LPCAT4	-0.0100729	0.00545725	0.00461565
ENST00000348567	TACC1	0.00812104	0.00351142	0.00460962
ENST00000295314	TMOD4	-0.0131686	0.00856085	0.00460775
ENST00000484290	MYL1	-0.0106726	0.00607378	0.00459882
ENST00000307526	CMTM8	0.00873786	0.00413938	0.00459848
ENST00000600806	HNRNPM	-0.0109952	0.00640083	0.00459437
ENST00000352241	MITF	-0.0139321	0.00934479	0.00458731
ENST00000525548	RP11-144G7.2	-0.01226	0.00767813	0.00458187
ENST00000276062	NDUFB11	0.0112926	0.00671722	0.00457538
ENST00000357052	RAB4B	0.0143585	0.00978819	0.00457031
ENST00000465826	RAF1	-0.0119323	0.00736556	0.00456674
ENST00000372538	COMTD1	0.016823	0.0122589	0.0045641
ENST00000359596	RYR1	-0.0136823	0.00912127	0.00456103
ENST00000264265	LXN	0.0147483	0.0101896	0.0045587
ENST00000370950	SRSF11	-0.0117924	0.00723971	0.00455269
ENST00000472912	CAMK2G	-0.013034	0.00848777	0.00454623
ENST00000259873	MRPS18B	0.0164292	0.0118832	0.004546
ENST00000472339	FXR1	-0.013979	0.00943654	0.00454246
ENST00000254821	ZRANB2	-0.0121728	0.00763879	0.00453401
ENST00000231061	SPARC	0.0139163	0.00938712	0.00452918
ENST00000304760	SHE	0.00997041	0.00544238	0.00452803
ENST00000355683	STRN3	-0.014047	0.00952508	0.00452192
ENST00000344120	SPRY4	0.0144667	0.0099492	0.0045175
ENST00000545756	SIAE	0.0148167	0.0102998	0.0045169
ENST00000360797	PCGF2	0.0121769	0.00766062	0.00451628
ENST00000359139	PPP6R2	-0.0116844	0.00717713	0.00450727
ENST00000521569	SPARC	0.0142079	0.00970346	0.00450444
ENST00000450566	RP11-305M3.2	0.0108166	0.00632403	0.00449257
ENST00000460231	PCNP	-0.0142389	0.00975272	0.00448618
ENST00000548270	RP11-887P2.3	0.0111251	0.00665042	0.00447468
ENST00000565108	CMC2	0.0134629	0.00899273	0.00447017
ENST00000547649	MYL6	0.0125105	0.00804175	0.00446875
ENST00000594583	TIMM50	0.0146648	0.0101967	0.0044681
ENST00000513358	RP11-253E3.3	-0.00938251	0.00491809	0.00446442
ENST00000419140	PHB	0.0131334	0.00867367	0.00445973
ENST00000562425	PKD1	-0.0109345	0.00647543	0.00445907
ENST00000269593	IGFBP4	0.0134212	0.00896408	0.00445712
ENST00000471658	PSPC1	-0.0114232	0.00696713	0.00445607
ENST00000557942	MEF2A	-0.0131704	0.00871551	0.00445489
ENST00000569449	RP11-588K22.2	0.00992259	0.00546791	0.00445468
ENST00000533628	RPUSD4	-0.0126359	0.00818455	0.00445135
ENST00000508327	LEMD2	-0.00953409	0.00508358	0.00445051
ENST00000468508	SLC19A1	0.0143187	0.00986859	0.00445011
ENST00000399568	C22orf39	-0.0127824	0.00833307	0.00444933
ENST00000453153	FASTKD1	0.0138092	0.00936122	0.00444798
ENST00000570140	RP11-283I3.6	-0.0138281	0.00939125	0.00443685
ENST00000299441	DCHS1	0.0157347	0.0113072	0.0044275
ENST00000216484	SPTLC2	0.0126006	0.00817439	0.00442621
ENST00000415912	ECE1	0.0117332	0.00730882	0.00442438
ENST00000328024	RAB11B	0.0140483	0.00962634	0.00442196
ENST00000441493	MICAL3	-0.00956885	0.00514734	0.00442151
ENST00000502976	CNBP	-0.0137938	0.00937434	0.00441946
ENST00000419783	GPX1	0.0112415	0.00682269	0.00441881
ENST00000555573	KTN1	-0.0116603	0.00724448	0.00441582
ENST00000374695	HSPG2	0.0147087	0.010294	0.0044147
ENST00000567518	CIAPIN1	0.0119107	0.00749603	0.00441467
ENST00000471247	CCNL1	-0.0131938	0.00878304	0.00441076
ENST00000236273	SYF2	-0.0119852	0.00757508	0.00441012
ENST00000589699	MAPRE2	-0.00830047	0.00389818	0.00440229
ENST00000537713	HADHB	0.0142155	0.00981679	0.00439871
ENST00000329421	MARCKSL1	0.0140933	0.00969814	0.00439516
ENST00000413608	IL17RC	0.00898756	0.0045936	0.00439396
ENST00000294435	RBP7	0.0127997	0.00840891	0.00439079
ENST00000296121	KIAA1143	-0.0137804	0.00939119	0.00438921
ENST00000011619	RANBP9	-0.0123517	0.00796563	0.00438607
ENST00000464595	RPL24	-0.0107937	0.00640869	0.00438501
ENST00000587944	TTN-AS1	-0.0112106	0.00682808	0.00438252
ENST00000457030	NEXN	-0.0114059	0.0070244	0.0043815
ENST00000262428	COTL1	0.0107266	0.00635143	0.00437517
ENST00000401000	RPRD2	-0.0106489	0.00627567	0.00437323
ENST00000330915	KANK3	0.011351	0.00698045	0.00437055
ENST00000312938	ZBTB11	-0.0113614	0.00699115	0.00437025
ENST00000554735	DIO3OS	-0.0107176	0.00634896	0.00436864
ENST00000527792	LTBP3	-0.0114412	0.00707257	0.00436863
ENST00000544628	PPP3CB	-0.0127892	0.00842177	0.00436743
ENST00000563987	ALDOA	-0.0101703	0.00580437	0.00436593
ENST00000586534	RAD23A	-0.0104515	0.00608811	0.00436339
ENST00000544611	ATP5J2	0.0131725	0.0088109	0.0043616
ENST00000568199	NOL3	-0.0132638	0.00890291	0.00436089
ENST00000379638	REEP5	-0.0115843	0.00723634	0.00434796
ENST00000375985	MYLK2	-0.0114625	0.00711541	0.00434709
ENST00000430725	PACS2	0.0100645	0.00571837	0.00434613
ENST00000263780	CHMP2B	-0.00968994	0.00534516	0.00434478
ENST00000518794	ARFGAP1	-0.00733762	0.00299779	0.00433983
ENST00000249442	MTX2	0.0154394	0.0111006	0.0043388
ENST00000378814	KIF13A	-0.0140321	0.00969754	0.00433456
ENST00000494567	TTC23	-0.0130118	0.00867763	0.00433417
ENST00000593936	RP13-516M14.1	-0.0109974	0.00666561	0.00433179
ENST00000477749	SMEK2	-0.0119053	0.00757432	0.00433098
ENST00000337130	UGP2	0.0104794	0.0061509	0.0043285
ENST00000331595	BGN	0.0125536	0.00822582	0.00432778
ENST00000449878	PTGES2	0.0150863	0.0107775	0.0043088
ENST00000540136	RP11-598F7.5	0.0111826	0.00687893	0.00430367
ENST00000261868	EIF3J	-0.0124087	0.00811378	0.00429492
ENST00000302746	PDHB	0.0142086	0.009914	0.0042946
ENST00000550069	PFDN5	-0.0122332	0.00794099	0.00429221
ENST00000244230	MPHOSPH10	-0.0122948	0.0080117	0.0042831
ENST00000299402	APBB1	0.0108967	0.00661386	0.00428284
ENST00000533642	IMMP1L	0.0133483	0.00907922	0.00426908
ENST00000352171	NRD1	-0.0141847	0.00991871	0.00426599
ENST00000322349	EEA1	-0.0128361	0.00857098	0.00426512
ENST00000508960	PDK2	0.0104734	0.00621442	0.00425898
ENST00000539350	KCNJ8	0.0122106	0.0079541	0.0042565
ENST00000311893	ISCU	0.0149892	0.0107331	0.0042561
ENST00000557582	ADSSL1	-0.0138793	0.00962569	0.00425361
ENST00000489435	DNAJA4	-0.00754815	0.00330039	0.00424776
ENST00000577439	LINC00667	-0.0109314	0.00668714	0.00424426
ENST00000438806	PNISR	-0.0109643	0.00672154	0.00424276
ENST00000312239	HP1BP3	-0.0114763	0.00723668	0.00423962
ENST00000368467	PMVK	0.0133115	0.00907558	0.00423592
ENST00000394854	PPP3CA	-0.0122743	0.00804043	0.00423387
ENST00000395785	EBAG9	-0.0135632	0.00933594	0.00422726
ENST00000399455	USP47	-0.0137333	0.00950635	0.00422695
ENST00000594525	GLTSCR2	-0.0111377	0.00691206	0.00422564
ENST00000367137	SLC41A1	0.0129999	0.00877773	0.00422217
ENST00000228318	SLC25A3	0.0108087	0.00659429	0.00421441
ENST00000550665	NPIPL3	-0.0112645	0.00705122	0.00421328
ENST00000310325	CTSF	-0.0114281	0.00721746	0.00421064
ENST00000374692	TMEM38B	-0.0105028	0.00629292	0.00420988
ENST00000382361	FSCN1	0.0146779	0.0104742	0.0042037
ENST00000545072	TMSB4XP2	0.0103855	0.00618552	0.00419998
ENST00000395693	SCO2	0.0112081	0.0070237	0.0041844
ENST00000474875	TOR1AIP1	-0.00986086	0.00567985	0.00418101
ENST00000458213	LDB3	-0.0127563	0.00858433	0.00417197
ENST00000290863	ACE	0.0138319	0.00966819	0.00416371
ENST00000548440	BAZ2B	-0.011955	0.00779253	0.00416247
ENST00000561277	TSPAN3	-0.0143625	0.0102022	0.0041603
ENST00000359273	BCS1L	0.0106097	0.00645218	0.00415752
ENST00000288937	MRPL17	0.010458	0.00630444	0.00415356
ENST00000566264	TMEM204	0.0091377	0.00498531	0.00415239
ENST00000483404	TARBP1	-0.0104575	0.00630842	0.00414908
ENST00000382159	GNG7	0.0124853	0.00833643	0.00414887
ENST00000237889	NDUFB3	0.0146591	0.0105104	0.0041487
ENST00000432069	NOL3	-0.0115201	0.00737683	0.00414327
ENST00000381395	IGF2	0.012437	0.00829865	0.00413835
ENST00000485841	SRSF10	-0.0116391	0.00750105	0.00413805
ENST00000503605	RPS23	-0.00717216	0.0030353	0.00413686
ENST00000573618	RSL1D1	-0.00613459	0.00199805	0.00413654
ENST00000373049	DIAPH2	-0.01231	0.00817685	0.00413315
ENST00000436874	VEZT	-0.009251	0.0051197	0.0041313
ENST00000315596	PDS5B	-0.00987023	0.00573898	0.00413125
ENST00000225525	TAX1BP3	0.0145685	0.0104397	0.0041288
ENST00000262375	DNAJA3	0.0133923	0.0092667	0.0041256
ENST00000519531	ARFGAP1	-0.0130999	0.00897572	0.00412418
ENST00000419510	BCL6	-0.0133716	0.00924758	0.00412402
ENST00000469224	ALAS1	0.01246	0.00834157	0.00411843
ENST00000523943	DST	-0.012961	0.00884283	0.00411817
ENST00000370645	GNG5	0.0148241	0.0107066	0.0041175
ENST00000497100	KDM5C	-0.00920072	0.00508936	0.00411136
ENST00000435680	MTMR10	-0.0110554	0.00694412	0.00411128
ENST00000359435	BABAM1	0.0108407	0.00673111	0.00410959
ENST00000372882	PKIG	0.0100963	0.00598707	0.00410923
ENST00000527446	RPS3	-0.0142268	0.0101179	0.0041089
ENST00000383202	STAG1	-0.0148291	0.010722	0.0041071
ENST00000485021	BCAS2	-0.0143502	0.0102478	0.0041024
ENST00000358406	GSTK1	0.013146	0.00904472	0.00410128
ENST00000359653	ZRANB1	-0.0130556	0.00895796	0.00409764
ENST00000371554	HSP90AB1	-0.0129409	0.00884546	0.00409544
ENST00000463598	NDUFAF5	0.0140839	0.00998894	0.00409496
ENST00000336798	SDC3	0.0134903	0.00939561	0.00409469
ENST00000576021	RP11-498C9.3	0.01478	0.0106873	0.0040927
ENST00000598742	RPS19	-0.0149038	0.0108158	0.004088
ENST00000481487	FNDC5	0.00858955	0.00450573	0.00408382
ENST00000431392	TTC32	-0.0106615	0.00657797	0.00408353
ENST00000264187	NID1	0.0143316	0.0102507	0.0040809
ENST00000265537	LARS2	0.0137368	0.00965651	0.00408029
ENST00000442912	ACTG2	-0.0118963	0.00781685	0.00407945
ENST00000292369	GATS	-0.0119257	0.00784797	0.00407773
ENST00000332018	C1QTNF9	0.0112101	0.00713273	0.00407737
ENST00000439958	CPSF7	-0.0122221	0.00814543	0.00407667
ENST00000551655	VPS29	-0.0118745	0.00779809	0.00407641
ENST00000569136	CAPN3	-0.0122427	0.00816764	0.00407506
ENST00000376621	GNL1	-0.0122681	0.0081941	0.004074
ENST00000317310	CD300LG	0.0154208	0.0113468	0.004074
ENST00000311151	DPYSL2	0.012784	0.00871269	0.00407131
ENST00000568372	CCPG1	-0.0124206	0.0083514	0.0040692
ENST00000393794	POLR2J	0.0127663	0.00870089	0.00406541
ENST00000452510	DDX46	-0.0134744	0.00941137	0.00406303
ENST00000309422	VEGFB	0.0116588	0.00759686	0.00406194
ENST00000375976	BAG6	0.0104653	0.00640591	0.00405939
ENST00000486166	RBBP7	-0.0105319	0.0064739	0.004058
ENST00000466274	NCL	-0.0127081	0.00865782	0.00405028
ENST00000252699	ACTN4	0.0107492	0.00670126	0.00404794
ENST00000430629	WASF2	0.0114368	0.00739353	0.00404327
ENST00000238892	CRIPT	0.00658633	0.00254359	0.00404274
ENST00000549392	MYL6	-0.0122918	0.00825076	0.00404104
ENST00000013070	UBR7	0.0098123	0.00577177	0.00404053
ENST00000428559	DERA	0.0130976	0.00905938	0.00403822
ENST00000377086	KIF1B	-0.0144203	0.0103855	0.0040348
ENST00000494664	TIMMDC1	0.0100185	0.00599674	0.00402176
ENST00000393486	MDFIC	-0.0118972	0.00788162	0.00401558
ENST00000528982	AP006621.8	0.0134075	0.00939254	0.00401496
ENST00000256495	BHLHE40	-0.00882687	0.00481322	0.00401365
ENST00000215917	SRRD	-0.00749081	0.00347729	0.00401352
ENST00000338745	SATB1	-0.0157957	0.0117836	0.0040121
ENST00000466284	MTFR1L	0.006914	0.00290616	0.00400784
ENST00000359655	SUPV3L1	0.0103234	0.0063235	0.0039999
ENST00000531486	NPEPPS	-0.0134022	0.00940415	0.00399805
ENST00000502284	RP11-849H4.4	-0.0151096	0.0111162	0.0039934
ENST00000477190	ARHGAP21	-0.00993302	0.00594014	0.00399288
ENST00000522267	C8orf22	-0.0101038	0.00611231	0.00399149
ENST00000526592	SDHD	0.0127522	0.00876582	0.00398638
ENST00000323871	PXN	-0.0135395	0.00955415	0.00398535
ENST00000337109	MRPL35	0.012741	0.00876055	0.00398045
ENST00000268704	SPG7	0.0153807	0.0114081	0.0039726
ENST00000373548	HDAC1	0.012712	0.00874231	0.00396969
ENST00000464924	PDE4DIP	-0.0134148	0.0094453	0.0039695
ENST00000445272	RP1-28O10.1	-0.0111695	0.00720495	0.00396455
ENST00000261799	PDGFRB	0.013822	0.00985854	0.00396346
ENST00000247655	COX7C	0.0141216	0.0101607	0.0039609
ENST00000304430	NUDT6	0.013867	0.00990858	0.00395842
ENST00000503731	TUSC3	0.0121724	0.00821846	0.00395394
ENST00000397844	NDRG2	-0.0129236	0.0089703	0.0039533
ENST00000560141	TRIM69	0.0153308	0.0113776	0.0039532
ENST00000486018	TPM2	-0.00894098	0.00498939	0.00395159
ENST00000311956	ARHGAP1	0.0132441	0.00929586	0.00394824
ENST00000420381	IDI2-AS1	0.0104987	0.00655092	0.00394778
ENST00000184266	NDUFB4	0.0116182	0.00767054	0.00394766
ENST00000266971	SUOX	0.011869	0.00792388	0.00394512
ENST00000547607	RP1-46F2.2	0.0105448	0.00660082	0.00394398
ENST00000433003	MED14	-0.0164516	0.0125077	0.0039439
ENST00000533081	ST5	0.0127898	0.00884726	0.00394254
ENST00000356286	RBCK1	0.00985861	0.00591802	0.00394059
ENST00000391839	COX20	0.0154661	0.0115267	0.0039394
ENST00000244007	PLCG1	0.0128917	0.00895387	0.00393783
ENST00000485306	TRIM54	-0.011466	0.0075315	0.0039345
ENST00000553862	NDRG2	-0.0140069	0.0100762	0.0039307
ENST00000334256	KPNA4	-0.0115413	0.00761063	0.00393067
ENST00000518972	ENO3	-0.00865304	0.00472823	0.00392481
ENST00000450251	USP53	-0.0107947	0.00687174	0.00392296
ENST00000456566	MYOZ3	-0.0103812	0.00645854	0.00392266
ENST00000533054	ROBO4	0.0127367	0.0088314	0.0039053
ENST00000318312	BBS1	0.0106515	0.00675773	0.00389377
ENST00000294304	LRP5	0.0121005	0.00821457	0.00388593
ENST00000586157	LSM14A	-0.0103315	0.00645115	0.00388035
ENST00000216254	ACO2	0.0131631	0.00928463	0.00387847
ENST00000496112	YKT6	0.0129629	0.00908609	0.00387681
ENST00000393399	PRCP	0.0151463	0.0112727	0.0038736
ENST00000418337	PRKAG2	0.00975362	0.00588159	0.00387203
ENST00000498015	NEB	-0.0123608	0.00849039	0.00387041
ENST00000397572	MYCBP	-0.0116882	0.00781842	0.00386978
ENST00000507721	HNRPDL	-0.0129719	0.00910387	0.00386803
ENST00000264930	SLC12A7	0.0120541	0.00819066	0.00386344
ENST00000550952	NACA	-0.0130899	0.00922669	0.00386321
ENST00000495805	PSMB4	-0.0101196	0.00625703	0.00386257
ENST00000546123	IBA57	0.010623	0.00677649	0.00384651
ENST00000354359	GNAS	-0.0124777	0.00863661	0.00384109
ENST00000389131	LOXL2	0.0152215	0.0113817	0.0038398
ENST00000331163	PDGFB	0.0124342	0.008596	0.0038382
ENST00000515763	COX7C	0.012753	0.00892028	0.00383272
ENST00000370995	SERBP1	-0.0107516	0.00692173	0.00382987
ENST00000315368	ANAPC4	-0.00890312	0.00507365	0.00382947
ENST00000343457	LRRC66	-0.0125182	0.00868991	0.00382829
ENST00000294618	DOCK6	0.0111898	0.00736256	0.00382724
ENST00000438011	APEH	0.0150852	0.0112582	0.003827
ENST00000382183	SMARCA2	-0.0103225	0.00649814	0.00382436
ENST00000378045	FUNDC1	0.0133041	0.0094803	0.0038238
ENST00000543273	GATS	-0.014881	0.0110578	0.0038232
ENST00000290299	ATP5O	0.0164402	0.0126235	0.0038167
ENST00000000233	ARF5	0.0127462	0.00893534	0.00381086
ENST00000572883	SRRM2	-0.0106643	0.00685435	0.00380995
ENST00000394955	GPT	0.0136496	0.00984366	0.00380594
ENST00000261937	FLT4	0.0124447	0.00864371	0.00380099
ENST00000306058	ASXL1	-0.014302	0.0105016	0.0038004
ENST00000495841	CAV2	0.0110075	0.00720898	0.00379852
ENST00000329759	FAM43A	0.0146257	0.0108272	0.0037985
ENST00000344956	PVR	-0.0104648	0.00667181	0.00379299
ENST00000263773	FNBP4	-0.0135941	0.00980354	0.00379056
ENST00000486355	DNAJC19	0.0110088	0.00721924	0.00378956
ENST00000388901	COPS2	-0.0126928	0.00890382	0.00378898
ENST00000533538	NPEPPS	-0.0112285	0.00743966	0.00378884
ENST00000492364	PDHA1	0.0139233	0.0101353	0.003788
ENST00000317881	SLC25A5	0.0145126	0.0107283	0.0037843
ENST00000574788	USP6	-0.0119595	0.00818003	0.00377947
ENST00000359856	ARPC5	0.0141839	0.0104087	0.0037752
ENST00000496578	GSTM2	-0.0129225	0.00914817	0.00377433
ENST00000324932	NUP98	-0.0116817	0.00790827	0.00377343
ENST00000504065	LUC7L3	-0.0137029	0.00993674	0.00376616
ENST00000593353	NDUFB7	0.00772766	0.00396923	0.00375843
ENST00000412232	GPR124	0.0122517	0.00849478	0.00375692
ENST00000369880	AS3MT	0.0134496	0.00969777	0.00375183
ENST00000382850	NEDD4L	-0.0116835	0.00793461	0.00374889
ENST00000380325	MRPS26	0.0133485	0.00959984	0.00374866
ENST00000447866	FDPS	0.0140834	0.010341	0.0037424
ENST00000337859	ZC3H15	-0.0113918	0.00765067	0.00374113
ENST00000445520	AC007246.3	0.01217	0.00843084	0.00373916
ENST00000582918	Metazoa_SRP	-0.0140661	0.0103272	0.0037389
ENST00000426143	HSPG2	0.0087223	0.00498441	0.00373789
ENST00000288532	COQ5	0.010582	0.00685577	0.00372623
ENST00000297988	AQP7	0.0108881	0.007162	0.0037261
ENST00000372642	ENDOG	0.0139179	0.0101935	0.0037244
ENST00000228437	PRDM4	-0.0126007	0.00887732	0.00372338
ENST00000341322	BRWD1	-0.0135486	0.00982566	0.00372294
ENST00000537121	ADCY2	-0.0121655	0.00844562	0.00371988
ENST00000432819	BDH1	0.0117356	0.00802261	0.00371299
ENST00000420924	NEB	-0.0102764	0.00656455	0.00371185
ENST00000271583	TOR1AIP1	-0.01254	0.00883295	0.00370705
ENST00000399653	C8orf22	-0.0103873	0.00668172	0.00370558
ENST00000439461	ZNF766	-0.00843256	0.00472859	0.00370397
ENST00000388822	METTL14	-0.00807069	0.00436981	0.00370088
ENST00000426650	CD59	0.00961952	0.0059205	0.00369902
ENST00000397967	RNASE1	0.0151783	0.011483	0.0036953
ENST00000518822	CTD-2336O2.1	-0.0133992	0.00970605	0.00369315
ENST00000319080	MLXIP	-0.0148896	0.0111971	0.0036925
ENST00000316757	APBA3	0.0129182	0.00922979	0.00368841
ENST00000392632	UBR3	-0.00965074	0.00596294	0.0036878
ENST00000374749	CUL2	-0.011888	0.00820103	0.00368697
ENST00000369799	AHCYL1	-0.0113998	0.00771317	0.00368663
ENST00000424266	OARD1	0.0115468	0.00786086	0.00368594
ENST00000470503	GCFC2	-0.00920033	0.00551829	0.00368204
ENST00000595005	CTD-2545M3.8	-0.0117045	0.00802258	0.00368192
ENST00000370742	ELTD1	0.0125999	0.00891852	0.00368138
ENST00000260045	PRKRIR	-0.0128597	0.00917923	0.00368047
ENST00000495461	SELK	-0.0111841	0.00750954	0.00367456
ENST00000535949	ATXN2	0.010714	0.00704176	0.00367224
ENST00000394657	AKTIP	-0.00868211	0.00501179	0.00367032
ENST00000397858	NDRG2	-0.0127723	0.00910422	0.00366808
ENST00000450454	TCEA3	-0.0124716	0.00880395	0.00366765
ENST00000416095	RP11-270C12.3	0.0114247	0.00776141	0.00366329
ENST00000513088	CDK11B	-0.012697	0.00903581	0.00366119
ENST00000369070	ATG5	0.0110456	0.0073892	0.0036564
ENST00000522659	FABP4	0.0143717	0.0107179	0.0036538
ENST00000307366	TMEM223	0.0142361	0.0105852	0.0036509
ENST00000433665	ST3GAL5	0.00553435	0.00188653	0.00364782
ENST00000587709	MAU2	-0.0113182	0.00767046	0.00364774
ENST00000309311	EEF2	-0.00965211	0.00600527	0.00364684
ENST00000556147	NDRG2	-0.014969	0.0113249	0.0036441
ENST00000496237	RHOBTB1	-0.0118981	0.00826114	0.00363696
ENST00000465994	CAP2	-0.0115043	0.00787207	0.00363223
ENST00000494573	LDHA	-0.0105338	0.00690362	0.00363018
ENST00000354393	MYPN	-0.0117952	0.00817161	0.00362359
ENST00000438362	CSDE1	-0.0138019	0.0101799	0.003622
ENST00000569046	RP11-673C5.1	-0.0101393	0.00651921	0.00362009
ENST00000431326	RP11-124D2.6	0.0107035	0.00708438	0.00361912
ENST00000337702	TTC33	-0.00864378	0.00502804	0.00361574
ENST00000476040	GSTM2	-0.0128601	0.00924497	0.00361513
ENST00000401730	SNRNP70	-0.0113017	0.00768687	0.00361483
ENST00000233809	IGFBP2	0.0136041	0.00999525	0.00360885
ENST00000477110	PPP2R3B	-0.0124984	0.00889182	0.00360658
ENST00000266263	MTFP1	0.0155673	0.0119628	0.0036045
ENST00000520746	HDAC2	-0.010112	0.00650752	0.00360448
ENST00000298159	CFL2	-0.0102598	0.0066572	0.0036026
ENST00000463866	PPIL3	-0.0123644	0.00876208	0.00360232
ENST00000550746	TBC1D15	-0.0107135	0.00711132	0.00360218
ENST00000354955	FMOD	0.0111486	0.00755342	0.00359518
ENST00000450548	DCAF6	0.0142925	0.0107089	0.0035836
ENST00000268661	RPL3L	-0.0129281	0.00934821	0.00357989
ENST00000373659	ZBTB6	-0.0113754	0.00779954	0.00357586
ENST00000427803	C21orf33	0.0139112	0.010336	0.0035752
ENST00000263256	DESI1	0.0157244	0.0121494	0.003575
ENST00000585088	RP11-930P14.1	0.00906053	0.00548824	0.00357229
ENST00000261735	ERP29	0.0127648	0.00919273	0.00357207
ENST00000389722	SPTB	-0.0114995	0.00792829	0.00357121
ENST00000576523	C17orf85	-0.00968471	0.00611362	0.00357109
ENST00000378853	AURKAIP1	0.0117556	0.00818661	0.00356899
ENST00000374142	ZDHHC18	0.0135635	0.00999646	0.00356704
ENST00000457607	DHX30	0.00976631	0.00619962	0.00356669
ENST00000432132	EIF4BP3	-0.010762	0.00720123	0.00356077
ENST00000542523	TLK2	-0.0126133	0.00905611	0.00355719
ENST00000254810	H3F3B	-0.0126736	0.00911935	0.00355425
ENST00000560061	IDH2	0.0120672	0.00852081	0.00354639
ENST00000318080	CRAT	0.0122689	0.00872652	0.00354238
ENST00000473443	PLCD4	-0.0117688	0.00823089	0.00353791
ENST00000340875	MEF2D	-0.0134097	0.00987307	0.00353663
ENST00000518205	UBR5	-0.0111047	0.00757298	0.00353172
ENST00000458064	NUCB2	-0.00998839	0.0064567	0.00353169
ENST00000341049	CAV1	0.0129109	0.00938019	0.00353071
ENST00000575142	SPAG7	0.013377	0.00985115	0.00352585
ENST00000361219	SERBP1	-0.0111718	0.00764626	0.00352554
ENST00000430541	SRPK3	-0.0116492	0.00812407	0.00352513
ENST00000225698	C1QBP	0.0110456	0.00752049	0.00352511
ENST00000330978	BOLA2	0.00934072	0.00581594	0.00352478
ENST00000469257	EIF1	-0.0138249	0.010308	0.0035169
ENST00000310123	LGI4	-0.0101088	0.00659251	0.00351629
ENST00000400485	MORC3	-0.0118897	0.00837533	0.00351437
ENST00000256951	EMP1	0.0137461	0.0102318	0.0035143
ENST00000467702	ATP2B2	-0.0105498	0.00703776	0.00351204
ENST00000533364	EHBP1L1	-0.0133943	0.00988276	0.00351154
ENST00000377759	SNX5	-0.0103296	0.00681856	0.00351104
ENST00000412082	LYRM1	0.0114173	0.0079063	0.003511
ENST00000233078	DAZAP1	0.0121999	0.0086932	0.0035067
ENST00000491117	GNA12	0.00829011	0.00478733	0.00350278
ENST00000560949	RNF217	-0.0116832	0.00818097	0.00350223
ENST00000556072	RP11-488C13.5	0.0146344	0.0111344	0.0035
ENST00000568783	COX5A	0.00850865	0.00500947	0.00349918
ENST00000574924	ANAPC11	0.00924283	0.00574601	0.00349682
ENST00000176763	STK10	0.0118401	0.00834607	0.00349403
ENST00000435881	MLX	0.0160617	0.0125703	0.0034914
ENST00000478004	PSMF1	0.0136755	0.0101854	0.0034901
ENST00000433627	LSM14A	-0.0121359	0.00865518	0.00348072
ENST00000508664	RP11-164P12.4	-0.0131678	0.00968917	0.00347863
ENST00000337851	SGCD	0.0135226	0.010044	0.0034786
ENST00000310447	CASP2	0.0107001	0.00722386	0.00347624
ENST00000437246	AC005884.1	-0.0093739	0.00590208	0.00347182
ENST00000336083	RAB6A	-0.00922343	0.00575586	0.00346757
ENST00000370521	PKN2	-0.00979996	0.00633329	0.00346667
ENST00000530729	MAP7D1	-0.00896961	0.00550308	0.00346653
ENST00000196169	TDRD3	-0.0126132	0.00915365	0.00345955
ENST00000277541	NOTCH1	0.0113744	0.00791488	0.00345952
ENST00000378638	CDK11A	-0.0149158	0.0114567	0.0034591
ENST00000264057	DGKD	-0.00961615	0.00615877	0.00345738
ENST00000398061	AGPAT3	-0.0107976	0.00734117	0.00345643
ENST00000343818	PYCR2	0.0115634	0.0081103	0.0034531
ENST00000379982	RHOBTB3	-0.0135904	0.0101411	0.0034493
ENST00000265678	RPS6KA2	0.013015	0.00956665	0.00344835
ENST00000360507	CNPPD1	0.012552	0.00911519	0.00343681
ENST00000549875	MAPKAPK5	-0.010546	0.0071104	0.0034356
ENST00000458537	SKIL	-0.0119585	0.00852475	0.00343375
ENST00000487974	FUS	-0.0101784	0.00674509	0.00343331
ENST00000551258	RPLP0	-0.0135838	0.0101549	0.0034289
ENST00000334352	USP16	-0.0117409	0.00831204	0.00342886
ENST00000561775	RPL4	-0.0126928	0.0092651	0.0034277
ENST00000375442	TSPYL2	-0.0157862	0.0123595	0.0034267
ENST00000334307	C11orf74	0.0100973	0.0066721	0.0034252
ENST00000371085	GNAS	-0.0116786	0.00825752	0.00342108
ENST00000372945	MRPS16	0.0152954	0.0118755	0.0034199
ENST00000234875	RPL22	-0.0137524	0.0103326	0.0034198
ENST00000471635	RBM39	-0.0111892	0.00777052	0.00341868
ENST00000263275	OPA3	0.0131654	0.00975276	0.00341264
ENST00000317091	CES2	0.0114573	0.00805015	0.00340715
ENST00000368905	SCNM1	-0.00949517	0.00608845	0.00340672
ENST00000555424	ZBTB25	0.00724866	0.00384202	0.00340664
ENST00000316448	CALR	0.0137774	0.0103735	0.0034039
ENST00000577035	GABARAP	0.0144549	0.0110538	0.0034011
ENST00000202773	RPL6	-0.0117834	0.00838345	0.00339995
ENST00000417046	CEP350	-0.0131293	0.00973241	0.00339689
ENST00000573681	PRPF8	-0.01039	0.00699431	0.00339569
ENST00000361138	SMC5	-0.0107975	0.00740537	0.00339213
ENST00000418232	ANKRD23	-0.0110993	0.00771049	0.00338881
ENST00000394935	RPL23A	-0.00833158	0.0049432	0.00338838
ENST00000386347	MT-TL1	0.0138645	0.0104774	0.0033871
ENST00000586472	CIRBP	-0.0149381	0.0115532	0.0033849
ENST00000453032	ERG	0.0137146	0.0103303	0.0033843
ENST00000361624	MT-CO1	0.0170131	0.013631	0.0033821
ENST00000564850	RBFOX1	-0.0102365	0.00685706	0.00337944
ENST00000450926	CPSF3L	-0.0117911	0.00841223	0.00337887
ENST00000441531	ACVR2B-AS1	-0.0141481	0.0107812	0.0033669
ENST00000321301	TOMM5	0.0101996	0.006833	0.0033666
ENST00000290649	AMFR	-0.0145025	0.0111472	0.0033553
ENST00000258963	VEZF1	-0.0109522	0.00759747	0.00335473
ENST00000408974	DNM2	-0.00997918	0.00662991	0.00334927
ENST00000537003	CD27-AS1	-0.00916933	0.00582069	0.00334864
ENST00000431375	DNAJA3	0.0135367	0.0101913	0.0033454
ENST00000344140	CACNB1	-0.0132725	0.00992835	0.00334415
ENST00000297258	FABP5	0.014758	0.0114182	0.0033398
ENST00000557416	NDRG2	-0.0122599	0.00892367	0.00333623
ENST00000510479	FAM193B	-0.0097591	0.00642682	0.00333228
ENST00000428680	CNOT4	-0.0104031	0.007071	0.0033321
ENST00000468163	CEP85	-0.0126291	0.0092988	0.0033303
ENST00000261667	KPNA3	-0.0122466	0.00891951	0.00332709
ENST00000571197	RP11-96D1.11	-0.0110585	0.0077322	0.0033263
ENST00000371335	LAMP2	-0.00814334	0.00481794	0.0033254
ENST00000550767	TUBA1A	0.0105328	0.00721068	0.00332212
ENST00000361278	TBRG4	0.0112203	0.00790298	0.00331732
ENST00000409500	GSTK1	0.0116447	0.00832838	0.00331632
ENST00000538085	PKD1P1	-0.0109816	0.00766676	0.00331484
ENST00000525817	NPEPL1	-0.0107549	0.00744547	0.00330943
ENST00000361926	ARHGEF15	0.0108495	0.00754199	0.00330751
ENST00000327791	YAF2	-0.0113805	0.00807567	0.00330483
ENST00000282488	MBNL1	-0.0112281	0.00792424	0.00330386
ENST00000517663	C8orf22	-0.00813415	0.00483272	0.00330143
ENST00000568351	ZNRF1	-0.0107362	0.00743539	0.00330081
ENST00000377953	C11orf83	0.0113343	0.00803489	0.00329941
ENST00000310343	ARHGAP32	-0.0130987	0.00980003	0.00329867
ENST00000256720	LPIN1	0.0117155	0.00841913	0.00329637
ENST00000339411	ZNF76	-0.00767854	0.0043837	0.00329484
ENST00000481733	PDHA1	0.0154374	0.0121482	0.0032892
ENST00000525130	FUZ	0.0107864	0.00750353	0.00328287
ENST00000288986	NCK1	-0.0105504	0.00727007	0.00328033
ENST00000369332	MAP3K7	-0.0114949	0.00821872	0.00327618
ENST00000538768	KAT8	-0.00960181	0.00632597	0.00327584
ENST00000375094	RNF5	0.0124971	0.00922127	0.00327583
ENST00000237853	ELL2	-0.0113798	0.00810634	0.00327346
ENST00000301488	CDK2AP2	0.012151	0.00887868	0.00327232
ENST00000233893	HSPE1	0.014082	0.0108145	0.0032675
ENST00000529115	RNH1	0.00836083	0.0050946	0.00326623
ENST00000334546	PPP2R3A	-0.0124389	0.00917283	0.00326607
ENST00000280886	DIP2C	-0.0120817	0.00881617	0.00326553
ENST00000549840	ATP2A2	-0.00891184	0.0056481	0.00326374
ENST00000414678	ARID1B	-0.0140427	0.010783	0.0032597
ENST00000562275	ANKRD11	-0.0129363	0.00967709	0.00325921
ENST00000304312	ATP5I	0.0149873	0.0117293	0.003258
ENST00000492861	PKDCC	-0.0109882	0.00773449	0.00325371
ENST00000508237	ZNF652	-0.0107685	0.00751489	0.00325361
ENST00000566136	UBFD1	-0.00934534	0.0060955	0.00324984
ENST00000579690	YTHDC1	-0.00850765	0.00526386	0.00324379
ENST00000300605	HDHD2	0.0106378	0.00739458	0.00324322
ENST00000263026	EEF2K	-0.013306	0.010063	0.003243
ENST00000479146	PDHA1	0.0131944	0.00995244	0.00324196
ENST00000354858	AK2	0.014405	0.0111635	0.0032415
ENST00000264645	CASC3	-0.014913	0.0116728	0.0032402
ENST00000366560	FH	0.0144861	0.0112502	0.0032359
ENST00000265428	WWP1	-0.0101422	0.0069065	0.0032357
ENST00000326735	ATP13A2	0.00967091	0.00643907	0.00323184
ENST00000588804	TTN-AS1	-0.0143091	0.0110777	0.0032314
ENST00000268711	MED9	0.0125282	0.00929734	0.00323086
ENST00000485708	RPS24	-0.0124004	0.00917063	0.00322977
ENST00000528368	C1QTNF5	0.0117069	0.00847816	0.00322874
ENST00000597595	GMFG	0.0096778	0.00645053	0.00322727
ENST00000357750	HYAL2	0.00977783	0.00655433	0.0032235
ENST00000438077	BCL6	-0.0124246	0.00920333	0.00322127
ENST00000576353	SNF8	0.0145908	0.0113727	0.0032181
ENST00000341516	DCAF5	-0.0120503	0.00883304	0.00321726
ENST00000522870	HSF4	-0.010794	0.00758003	0.00321397
ENST00000368346	ASH1L	-0.00881487	0.00560169	0.00321318
ENST00000235521	WARS2	0.00925512	0.00604575	0.00320937
ENST00000469954	DCUN1D1	-0.0103608	0.0071533	0.0032075
ENST00000394609	RTN4	-0.011161	0.00796805	0.00319295
ENST00000555467	KLC1	0.0082505	0.00505862	0.00319188
ENST00000502640	LDB2	0.00994532	0.00675668	0.00318864
ENST00000437704	PLCL1	-0.00886618	0.00568156	0.00318462
ENST00000435607	SCN4A	-0.0136123	0.0104328	0.0031795
ENST00000350777	HINFP	-0.0102347	0.00705667	0.00317803
ENST00000469717	TPM3	-0.0102997	0.00712208	0.00317762
ENST00000539573	NDUFA9	0.0144046	0.0112321	0.0031725
ENST00000370558	SH3GLB1	-0.0123613	0.00918933	0.00317197
ENST00000447544	CD36	0.0118328	0.00866129	0.00317151
ENST00000397183	MYH2	-0.00870169	0.00553307	0.00316862
ENST00000530542	PICALM	-0.0122177	0.00904958	0.00316812
ENST00000592231	USP36	-0.0123482	0.00918025	0.00316795
ENST00000422391	AUH	0.00786699	0.00470298	0.00316401
ENST00000450189	CELF2	-0.0124214	0.00926393	0.00315747
ENST00000013222	INMT	0.0140772	0.01092	0.0031572
ENST00000305934	GS1-257G1.1	-0.0114146	0.00825877	0.00315583
ENST00000356401	ARIH2	-0.0130676	0.00991212	0.00315548
ENST00000344337	KPNA1	-0.0106402	0.00748527	0.00315493
ENST00000493234	TNNT3	-0.0114663	0.00831454	0.00315176
ENST00000372586	DOLK	0.0133747	0.0102263	0.0031484
ENST00000366913	MARC2	0.0116699	0.00852157	0.00314833
ENST00000415995	UQCRC1	0.0148943	0.0117477	0.0031466
ENST00000367288	LMOD1	-0.012537	0.0093928	0.0031442
ENST00000309352	MRPL38	0.0116637	0.00852069	0.00314301
ENST00000468598	SFPQ	-0.0098302	0.00668727	0.00314293
ENST00000379589	LHFP	0.0130476	0.00990487	0.00314273
ENST00000477626	PRPF39	-0.00996283	0.00682167	0.00314116
ENST00000085068	ISOC2	0.0127128	0.00957338	0.00313942
ENST00000484282	DOPEY1	-0.0146602	0.0115244	0.0031358
ENST00000564969	FANCA	-0.00878937	0.00565367	0.0031357
ENST00000497809	NEB	-0.0106655	0.00753134	0.00313416
ENST00000229214	KRR1	-0.0099897	0.00685744	0.00313226
ENST00000407471	GUCD1	0.00802764	0.00489681	0.00313083
ENST00000602300	HNRPDL	-0.0132802	0.0101534	0.0031268
ENST00000389204	ASPH	-0.0117472	0.00862107	0.00312613
ENST00000554531	NDRG2	-0.00761035	0.00448855	0.0031218
ENST00000316059	ZFP91	-0.0136222	0.0105008	0.0031214
ENST00000505466	CMYA5	-0.0136827	0.010565	0.0031177
ENST00000460472	TTN	-0.0119836	0.00886738	0.00311622
ENST00000361781	SGMS1	-0.00995618	0.00684056	0.00311562
ENST00000558090	HOMER2	-0.0106542	0.00754026	0.00311394
ENST00000357917	RHOBTB1	-0.0126292	0.00951768	0.00311152
ENST00000392359	STRA13	-0.00798101	0.00487058	0.00311043
ENST00000559652	BTBD1	-0.0147334	0.0116239	0.0031095
ENST00000453779	QKI	-0.0106816	0.00758061	0.00310099
ENST00000398881	TOMM6	0.0118803	0.00878218	0.00309812
ENST00000526811	IFITM3	0.0074597	0.00436351	0.00309619
ENST00000332981	PRKCH	0.0107124	0.00762014	0.00309226
ENST00000303151	POP7	0.00691226	0.00382479	0.00308747
ENST00000376663	BMI1	-0.012544	0.0094601	0.0030839
ENST00000517591	AC008694.2	-0.0104499	0.00736893	0.00308097
ENST00000247712	MPV17L2	0.0117053	0.00862476	0.00308054
ENST00000271373	MPC2	0.0140588	0.0109817	0.0030771
ENST00000392870	GRK5	0.0138138	0.0107391	0.0030747
ENST00000590854	EPG5	-0.0141699	0.0110976	0.0030723
ENST00000470443	PABPC4	-0.013272	0.0102006	0.0030714
ENST00000378723	DMD	-0.0140548	0.0109861	0.0030687
ENST00000492144	EIF4A2	-0.0082571	0.00518984	0.00306726
ENST00000439747	MRPL22	0.0113229	0.00825882	0.00306408
ENST00000293379	ITGA5	0.0152154	0.0121525	0.0030629
ENST00000359332	KLHDC1	-0.00926628	0.00620418	0.0030621
ENST00000591470	GCDH	0.0140221	0.0109613	0.0030608
ENST00000534853	NDUFS7	0.0105629	0.00750829	0.00305461
ENST00000498148	FABP3	0.0156499	0.0125967	0.0030532
ENST00000416152	TNK2	-0.0102346	0.00718335	0.00305125
ENST00000348956	CKB	0.0133771	0.0103309	0.0030462
ENST00000546789	RP11-977G19.12	-0.00961002	0.00656536	0.00304466
ENST00000582450	ACADVL	0.00888903	0.0058444	0.00304463
ENST00000256682	ARF3	0.0126193	0.00958032	0.00303898
ENST00000504456	PAM	0.00880433	0.00577101	0.00303332
ENST00000553567	NDRG2	-0.0137319	0.0107036	0.0030283
ENST00000564956	RP11-389C8.2	0.0132293	0.0102019	0.0030274
ENST00000482786	PIGF	-0.0127411	0.0097139	0.0030272
ENST00000458669	PKD1P1	-0.0119017	0.00887732	0.00302438
ENST00000514415	HOXC10	-0.0105974	0.00757564	0.00302176
ENST00000357903	APP	0.0147332	0.0117129	0.0030203
ENST00000596673	TRIP10	-0.0105953	0.00757983	0.00301547
ENST00000466213	SFPQ	-0.00824394	0.00522925	0.00301469
ENST00000382564	DNAJC19	0.0111763	0.00816654	0.00300976
ENST00000534030	POLR2L	0.0122509	0.00924154	0.00300936
ENST00000358595	ARNT	-0.0119243	0.00891939	0.00300491
ENST00000263270	AP2S1	0.011683	0.00867965	0.00300335
ENST00000484713	LAMB2	0.0112572	0.00825459	0.00300261
ENST00000235329	MFN2	0.0137439	0.010744	0.0029999
ENST00000428826	EZH1	-0.0101105	0.00711087	0.00299963
ENST00000343666	TMEM203	0.0136073	0.0106099	0.0029974
ENST00000489031	LMOD3	-0.0101523	0.00715509	0.00299721
ENST00000409302	C1D	0.0109001	0.00790392	0.00299618
ENST00000304330	RPAP1	0.0100385	0.00704331	0.00299519
ENST00000598237	DMWD	-0.0093781	0.00638402	0.00299408
ENST00000247291	AIF1L	0.0130869	0.0100976	0.0029893
ENST00000295612	EIF4E3	-0.0104273	0.00744008	0.00298722
ENST00000367338	CACNA1S	-0.00959247	0.00661259	0.00297988
ENST00000431936	EIF4BP6	-0.0102337	0.0072558	0.0029779
ENST00000374077	ROMO1	0.00880934	0.00583175	0.00297759
ENST00000373277	SH2D3C	0.00918624	0.00620897	0.00297727
ENST00000548647	ATP5B	0.0130517	0.0100773	0.0029744
ENST00000465149	OBSL1	-0.0106719	0.00769939	0.00297251
ENST00000380554	AKR1C3	0.0123093	0.00934306	0.00296624
ENST00000312196	MSL3	-0.0130679	0.0101056	0.0029623
ENST00000392201	COX6B1	0.00893775	0.00597546	0.00296229
ENST00000426727	UBE2Q2	-0.00920383	0.00624228	0.00296155
ENST00000602725	PTP4A2	-0.0102092	0.00724861	0.00296059
ENST00000527683	RP11-304M2.2	-0.0126546	0.00969639	0.00295821
ENST00000256649	TRIM45	-0.0116919	0.00873502	0.00295688
ENST00000243997	ATP5E	0.0141407	0.0111839	0.0029568
ENST00000222399	LAMB1	0.0148542	0.0118986	0.0029556
ENST00000484197	GYG1	-0.00906889	0.00611816	0.00295073
ENST00000274457	FEM1C	-0.0105624	0.00761296	0.00294944
ENST00000377432	PYGM	-0.0111749	0.0082257	0.0029492
ENST00000295470	HNRPDL	-0.00935216	0.00640384	0.00294832
ENST00000342415	SNRNP48	-0.0113178	0.00837414	0.00294366
ENST00000566354	VPS4A	-0.0128186	0.00987526	0.00294334
ENST00000441453	COBL	-0.0134469	0.0105054	0.0029415
ENST00000402289	U52111.12	0.0156136	0.0126747	0.0029389
ENST00000565678	RNPS1	-0.0132889	0.0103529	0.002936
ENST00000293350	ALDH16A1	0.0123041	0.00936991	0.00293419
ENST00000471232	BIRC6	-0.0120771	0.0091436	0.0029335
ENST00000265052	MGLL	0.0128005	0.00986789	0.00293261
ENST00000563290	SCAPER	-0.0121629	0.00923176	0.00293114
ENST00000456312	SBDSP1	-0.0136643	0.0107343	0.00293
ENST00000412050	CPEB3	-0.010453	0.00752375	0.00292925
ENST00000588291	RP4-657D16.3	-0.0117859	0.00885747	0.00292843
ENST00000420195	SH3BP5-AS1	-0.00945041	0.00652422	0.00292619
ENST00000330938	PTTG1IP	0.0142201	0.0112949	0.0029252
ENST00000541810	PKD1P1	-0.0108013	0.00787924	0.00292206
ENST00000418623	RP11-641D5.1	-0.0129349	0.0100129	0.002922
ENST00000272610	FAHD2B	0.00852727	0.00560831	0.00291896
ENST00000223641	SEC61B	0.013469	0.0105526	0.0029164
ENST00000356998	MFNG	0.0103901	0.00747391	0.00291619
ENST00000371480	C1orf123	0.0119984	0.00908609	0.00291231
ENST00000487533	RP11-385J23.1	0.00767295	0.00476137	0.00291158
ENST00000468472	MUSTN1	-0.0103804	0.00746919	0.00291121
ENST00000379698	SH3KBP1	0.00790385	0.00500146	0.00290239
ENST00000294064	NEU3	-0.00914666	0.00624461	0.00290205
ENST00000560637	VPS13C	-0.0122262	0.0093266	0.0028996
ENST00000409290	WIPF3	-0.0111331	0.00823369	0.00289941
ENST00000410053	CWC22	-0.012113	0.00921491	0.00289809
ENST00000307998	EFEMP2	0.0103409	0.00744478	0.00289612
ENST00000246229	PLAGL2	-0.0125894	0.00969674	0.00289266
ENST00000528744	SRPR	-0.012999	0.0101087	0.0028903
ENST00000509430	GFM2	0.00748593	0.00459567	0.00289026
ENST00000526710	EEF1D	-0.0112158	0.00832642	0.00288938
ENST00000276689	NDUFB9	0.0107173	0.00783235	0.00288495
ENST00000367511	FAM129A	-0.00886266	0.00597857	0.00288409
ENST00000507874	CLDND1	-0.0101156	0.00723439	0.00288121
ENST00000525914	LMO7	-0.010121	0.00724094	0.00288006
ENST00000418738	IGF2	0.0113092	0.00843218	0.00287702
ENST00000496823	BCL6	-0.01312	0.0102443	0.0028757
ENST00000582222	ANAPC11	0.00827432	0.00539917	0.00287515
ENST00000378535	KITLG	0.01093	0.00805489	0.00287511
ENST00000532964	DERA	0.0112874	0.00841286	0.00287454
ENST00000370161	AGL	-0.0128162	0.00994332	0.00287288
ENST00000335154	FMNL3	0.0128773	0.0100047	0.0028726
ENST00000558527	SRP14	0.00832015	0.00545587	0.00286428
ENST00000484624	GTF2IRD2	-0.0135283	0.0106641	0.0028642
ENST00000585682	FAM198B	0.0109123	0.00805214	0.00286016
ENST00000467111	LGALS9	0.0136467	0.0107869	0.0028598
ENST00000543044	RP11-286N22.8	0.0129184	0.0100587	0.0028597
ENST00000533099	RNPC3	-0.0102861	0.00742846	0.00285764
ENST00000411529	HNRNPA3	-0.0114667	0.0086115	0.0028552
ENST00000338037	PLCB1	-0.00923256	0.00637848	0.00285408
ENST00000483629	EWSR1	-0.0109538	0.00810024	0.00285356
ENST00000257013	FAM127A	0.0132391	0.0103872	0.0028519
ENST00000414383	RP11-388P9.2	-0.0121781	0.00932623	0.00285187
ENST00000377988	TMEM8B	0.00727172	0.00442011	0.00285161
ENST00000410080	PRPF40A	-0.0117849	0.00893395	0.00285095
ENST00000285379	CA2	0.0132172	0.010367	0.0028502
ENST00000535451	LDHA	-0.00902202	0.00617412	0.0028479
ENST00000025008	RB1CC1	-0.0116777	0.00883086	0.00284684
ENST00000460007	SVIL	-0.0115041	0.00866231	0.00284179
ENST00000380379	BPHL	0.00943038	0.00659007	0.00284031
ENST00000358432	EPHA2	0.00853956	0.0057007	0.00283886
ENST00000328902	GIMAP6	0.0116309	0.00879276	0.00283814
ENST00000547509	MYBPC1	-0.013178	0.0103404	0.0028376
ENST00000278353	HSD17B12	0.0107796	0.00794263	0.00283697
ENST00000310776	MRPS22	0.014292	0.0114551	0.0028369
ENST00000274392	PAM	-0.0109102	0.00807608	0.00283412
ENST00000464887	AUP1	-0.00897875	0.00614776	0.00283099
ENST00000468818	ATP5F1	0.0122852	0.0094627	0.0028225
ENST00000318388	NDUFV2	0.0115754	0.00875325	0.00282215
ENST00000389532	CAMSAP1	-0.0116344	0.00881929	0.00281511
ENST00000495237	CRY2	-0.0119698	0.0091565	0.0028133
ENST00000489134	POPDC3	-0.00959264	0.00678084	0.0028118
ENST00000594509	SMIM7	0.00737196	0.00456281	0.00280915
ENST00000522220	PDE7A	-0.0088824	0.00607827	0.00280413
ENST00000361871	MSRB1	0.0116477	0.00884414	0.00280356
ENST00000437977	LRP1B	-0.00727088	0.00447223	0.00279865
ENST00000359208	DNTTIP2	-0.0122237	0.00942507	0.00279863
ENST00000323375	MCCC2	0.00964489	0.00685407	0.00279082
ENST00000464422	NR1I3	0.0121167	0.0093312	0.0027855
ENST00000356388	SPRED2	0.00825756	0.00547319	0.00278437
ENST00000264090	MTHFD2	-0.0123853	0.00960112	0.00278418
ENST00000338983	MLTK	-0.012097	0.00931282	0.00278418
ENST00000303127	LMAN2	0.0102054	0.00742207	0.00278333
ENST00000548152	GPD1	-0.00815842	0.0053765	0.00278192
ENST00000357164	GM2A	0.0115985	0.00882275	0.00277575
ENST00000296059	TM4SF18	0.0131228	0.0103472	0.0027756
ENST00000483765	RPL21	-0.011552	0.00877823	0.00277377
ENST00000318008	LASP1	0.012199	0.00943032	0.00276868
ENST00000422808	PILRB	-0.00887442	0.00610603	0.00276839
ENST00000258457	C2orf49	-0.0128902	0.0101231	0.0027671
ENST00000537951	NPIPL3	-0.0125754	0.00981276	0.00276264
ENST00000355899	PLS3	0.0122421	0.00948446	0.00275764
ENST00000454913	NELFE	0.0069507	0.0041961	0.0027546
ENST00000420175	ASB10	0.010298	0.00754646	0.00275154
ENST00000487475	PSMD2	-0.0122267	0.00947926	0.00274744
ENST00000266508	AEBP2	-0.00996502	0.0072188	0.00274622
ENST00000374231	MNF1	0.0158861	0.0131409	0.0027452
ENST00000321945	FAM175A	-0.0109134	0.00816851	0.00274489
ENST00000496878	MTERFD2	-0.00958881	0.00684537	0.00274344
ENST00000547027	RP11-755O11.2	-0.0132461	0.0105043	0.0027418
ENST00000581258	BPTF	-0.0104975	0.00775612	0.00274138
ENST00000487509	FUS	-0.010517	0.00777924	0.00273776
ENST00000549241	RP11-449P15.1	0.012177	0.00944136	0.00273564
ENST00000416947	IFNAR1	-0.0105923	0.00785721	0.00273509
ENST00000561424	B2M	0.011388	0.00865358	0.00273442
ENST00000509696	GRPEL1	0.0108762	0.00814295	0.00273325
ENST00000275428	GGCT	0.0132226	0.0104906	0.002732
ENST00000301242	PPP1R14A	0.00946552	0.00673537	0.00273015
ENST00000570539	SRRM2	-0.0100218	0.0072933	0.0027285
ENST00000548838	VEZT	-0.0121464	0.00941947	0.00272693
ENST00000402285	RPS27A	-0.0139617	0.011245	0.0027167
ENST00000392514	RPLP0	-0.0121875	0.00947435	0.00271315
ENST00000276297	DLC1	0.00951726	0.0068047	0.00271256
ENST00000563208	SLC7A6	-0.00927997	0.00656772	0.00271225
ENST00000334077	TAL2	-0.0119683	0.00925735	0.00271095
ENST00000442940	PNPLA4	0.00883479	0.00612638	0.00270841
ENST00000436063	DNTTIP2	-0.0101048	0.00739647	0.00270833
ENST00000233575	SNX17	0.0112436	0.00853669	0.00270691
ENST00000408918	CCNL2	-0.011006	0.00830054	0.00270546
ENST00000594828	LSM4	0.0121497	0.00944476	0.00270494
ENST00000536404	CHRNB1	0.00984974	0.00714793	0.00270181
ENST00000340080	MIOS	-0.00876757	0.00606648	0.00270109
ENST00000300026	PPIB	0.0133132	0.0106136	0.0026996
ENST00000262126	ANKRD12	-0.011489	0.00879206	0.00269694
ENST00000577267	RP11-159D12.2	-0.0103026	0.00760613	0.00269647
ENST00000360961	MPC1	0.0157662	0.013073	0.0026932
ENST00000339624	SERF2	0.0142127	0.0115207	0.002692
ENST00000369838	SH3BGRL2	0.0120973	0.00940706	0.00269024
ENST00000260361	NDUFAF1	0.0114732	0.00878335	0.00268985
ENST00000217901	IDH3G	0.0129332	0.0102434	0.0026898
ENST00000356638	GANAB	0.0129908	0.0103022	0.0026886
ENST00000594806	TRIM28	-0.00928582	0.00659746	0.00268836
ENST00000370651	PTP4A1	-0.0129152	0.0102292	0.002686
ENST00000379403	BTBD1	-0.0103212	0.00763627	0.00268493
ENST00000438647	RAPGEF1	-0.0127347	0.0100507	0.002684
ENST00000263966	USP13	-0.00909666	0.00641349	0.00268317
ENST00000447393	PACS2	-0.0098855	0.00720237	0.00268313
ENST00000527972	SMTNL1	-0.0132494	0.0105665	0.0026829
ENST00000368557	FAM162B	0.00953737	0.0068561	0.00268127
ENST00000354667	HNRNPA2B1	-0.00882425	0.00614323	0.00268102
ENST00000327705	BTNL9	0.00968979	0.0070104	0.00267939
ENST00000322723	NCL	-0.0144474	0.0117688	0.0026786
ENST00000287156	UBE2L6	0.0101386	0.00746471	0.00267389
ENST00000369541	BCAS2	-0.0107274	0.00805505	0.00267235
ENST00000341423	HMGB1	-0.011409	0.00873804	0.00267096
ENST00000480904	SETD5-AS1	-0.00657122	0.00390387	0.00266735
ENST00000349048	PFKL	0.0101932	0.00752796	0.00266524
ENST00000526109	FNBP4	-0.011577	0.00891196	0.00266504
ENST00000597044	CTD-2031P19.4	-0.0122283	0.0095667	0.0026616
ENST00000296137	FYCO1	-0.0136644	0.0110032	0.0026612
ENST00000374078	ROMO1	0.00715143	0.00449117	0.00266026
ENST00000369884	CYP17A1-AS1	-0.0114538	0.00879512	0.00265868
ENST00000565667	AC137932.6	-0.0104827	0.00782464	0.00265806
ENST00000395749	CAMK2B	-0.0120024	0.0093502	0.0026522
ENST00000310944	LDB3	0.0111196	0.0084739	0.0026457
ENST00000551938	SNHG14	-0.00989934	0.00725471	0.00264463
ENST00000490827	RHOBTB1	-0.0134691	0.0108252	0.0026439
ENST00000228136	C11orf58	-0.0100727	0.00743123	0.00264147
ENST00000301788	POLR2G	0.0132763	0.0106368	0.0026395
ENST00000515040	PDK2	0.0110392	0.00840329	0.00263591
ENST00000355857	DBI	0.0112812	0.00864538	0.00263582
ENST00000435319	TOR1AIP1	-0.00946406	0.00683195	0.00263211
ENST00000381557	TNNT3	-0.00710295	0.00447086	0.00263209
ENST00000541119	MYBPC1	-0.0124879	0.00985646	0.00263144
ENST00000357847	AIG1	0.0107353	0.00810455	0.00263075
ENST00000393929	CCNG1	-0.0125164	0.0098898	0.0026266
ENST00000471745	MLF1	-0.0123161	0.00969098	0.00262512
ENST00000521442	ATP6V1B2	-0.00838928	0.00576581	0.00262347
ENST00000533010	PKD1P1	-0.0118687	0.00924699	0.00262171
ENST00000256216	HSD17B4	0.0108195	0.00820107	0.00261843
ENST00000595279	DAPK3	-0.011875	0.00925944	0.00261556
ENST00000252590	PLVAP	0.0098869	0.00727292	0.00261398
ENST00000533626	EIF3F	-0.0135289	0.0109173	0.0026116
ENST00000510826	RBM24	-0.0119019	0.00929402	0.00260788
ENST00000425035	HADHB	0.012173	0.00956749	0.00260551
ENST00000431254	ATP5O	0.00798357	0.00538222	0.00260135
ENST00000295920	GMPS	0.00647949	0.003879	0.00260049
ENST00000262942	ARPC1A	0.0119906	0.00939238	0.00259822
ENST00000349555	GSTZ1	0.00868721	0.0060916	0.00259561
ENST00000566379	ECI1	0.00970442	0.00711215	0.00259227
ENST00000493335	SMTN	-0.0109828	0.00839178	0.00259102
ENST00000415061	RDH13	0.0118795	0.00928932	0.00259018
ENST00000255759	FOPNL	-0.0121613	0.00957424	0.00258706
ENST00000282412	PPM1B	-0.00849358	0.005915	0.00257858
ENST00000570269	RP11-553L6.5	-0.0099854	0.00740697	0.00257843
ENST00000457657	ACIN1	-0.00791834	0.0053414	0.00257694
ENST00000278483	C11orf73	0.00914626	0.00657679	0.00256947
ENST00000366932	RRP15	-0.00928121	0.00671204	0.00256917
ENST00000501271	CLIP1	-0.0107118	0.00814311	0.00256869
ENST00000261558	AP5M1	0.0136895	0.0111236	0.0025659
ENST00000431572	MTIF3	-0.00968668	0.00712392	0.00256276
ENST00000495558	VWA1	0.0117273	0.00916795	0.00255935
ENST00000235835	AKR7A2	0.00906493	0.00650966	0.00255527
ENST00000314606	FARSA	0.0121613	0.00960699	0.00255431
ENST00000598070	AC005339.2	0.0112866	0.00873252	0.00255408
ENST00000470101	MAP3K15	0.0139799	0.0114316	0.0025483
ENST00000591160	NDUFA11	0.0116234	0.00908137	0.00254203
ENST00000444377	BSDC1	-0.00843783	0.00589876	0.00253907
ENST00000268719	GID4	-0.0127386	0.0102003	0.0025383
ENST00000322122	TRIM72	0.0130594	0.0105219	0.0025375
ENST00000487045	FUS	-0.0119666	0.00943635	0.00253025
ENST00000394417	UGP2	0.0115269	0.00900247	0.00252443
ENST00000482943	TIMM17A	-0.0102739	0.00774986	0.00252404
ENST00000529543	TBRG1	-0.00956074	0.00704219	0.00251855
ENST00000393310	LIMS1	-0.0101842	0.00766637	0.00251783
ENST00000588331	PDCD5	-0.0099989	0.00748111	0.00251779
ENST00000370920	ZRANB2	-0.0098317	0.0073188	0.0025129
ENST00000321385	TIGD5	0.00900844	0.00649735	0.00251109
ENST00000315616	RPUSD2	0.0094595	0.00694995	0.00250955
ENST00000309083	PTMS	0.00942603	0.00691892	0.00250711
ENST00000261388	TMEM159	-0.0112058	0.00869898	0.00250682
ENST00000369093	TIAL1	-0.0101345	0.00763151	0.00250299
ENST00000532180	TMEM126A	0.00856612	0.00606598	0.00250014
ENST00000501597	RPL41	-0.0126688	0.0101688	0.0025
ENST00000375864	LY6G5B	-0.0094013	0.00690148	0.00249982
ENST00000374675	SLC39A7	0.0108887	0.00839126	0.00249744
ENST00000372095	GTF3C5	-0.0112319	0.00874122	0.00249068
ENST00000460675	COMMD6	0.0137285	0.0112393	0.0024892
ENST00000323482	ACSS1	0.00579611	0.00331236	0.00248375
ENST00000483201	KLHL18	0.0120584	0.00958257	0.00247583
ENST00000456842	SMIM12	0.00983939	0.00736362	0.00247577
ENST00000261658	BFAR	-0.00733689	0.00486267	0.00247422
ENST00000595514	NOTCH3	0.0118599	0.00938749	0.00247241
ENST00000366654	FAM89A	0.012154	0.00968366	0.00247034
ENST00000202017	PDRG1	0.0105628	0.00809487	0.00246793
ENST00000314136	ANP32E	-0.0110723	0.00860475	0.00246755
ENST00000438255	RP11-261C10.3	-0.0099305	0.00746422	0.00246628
ENST00000256108	IMPA1	0.0115733	0.00910891	0.00246439
ENST00000298249	REEP3	-0.0101792	0.00771922	0.00245998
ENST00000527447	CREBZF	-0.013759	0.0113021	0.0024569
ENST00000262580	GSDMD	0.00907073	0.00661391	0.00245682
ENST00000333305	IGIP	-0.0113143	0.00885772	0.00245658
ENST00000429112	POPDC3	-0.0101258	0.00767306	0.00245274
ENST00000464067	ESAM	0.00591703	0.00346466	0.00245237
ENST00000393958	PC	0.0125766	0.0101252	0.0024514
ENST00000307738	ETFDH	0.0114613	0.00901019	0.00245111
ENST00000591204	GPI	0.0102377	0.00778759	0.00245011
ENST00000169551	TIMM21	0.0145198	0.0120706	0.0024492
ENST00000282588	ITGA1	0.010426	0.00797872	0.00244728
ENST00000324266	TRAPPC12	0.0103517	0.00791008	0.00244162
ENST00000335174	ANKRD37	-0.00978563	0.00735624	0.00242939
ENST00000265271	RBM27	-0.0108532	0.00842547	0.00242773
ENST00000551631	SNHG14	-0.0115217	0.00909557	0.00242613
ENST00000509033	PPP1R14BP3	0.00737522	0.00495271	0.00242251
ENST00000593322	RYR1	-0.012036	0.00961442	0.00242158
ENST00000335670	RORA	-0.0109415	0.00852115	0.00242035
ENST00000442321	RP11-730A19.9	-0.0114576	0.00903855	0.00241905
ENST00000519551	TMEM70	-0.0117811	0.00936246	0.00241864
ENST00000531894	PDXDC2P	-0.0111348	0.00871715	0.00241765
ENST00000553055	PFKM	-0.011247	0.00883011	0.00241689
ENST00000556816	ISCA2	0.0130078	0.0105945	0.0024133
ENST00000329251	EEF1G	-0.011496	0.00908833	0.00240767
ENST00000295760	FBLN2	0.0113426	0.00893752	0.00240508
ENST00000300737	STIM1	-0.010982	0.00857747	0.00240453
ENST00000392415	UBE2E3	-0.0136162	0.0112142	0.002402
ENST00000487342	P2RX6	-0.00958868	0.00718684	0.00240184
ENST00000514920	APBB2	-0.00900065	0.00660126	0.00239939
ENST00000269391	RNF157	-0.0108575	0.00845816	0.00239934
ENST00000487396	CLIC5	-0.0102467	0.00785388	0.00239282
ENST00000420850	ENTPD3-AS1	0.00719284	0.00480477	0.00238807
ENST00000571024	ANAPC11	0.00854495	0.00615726	0.00238769
ENST00000393190	NME1-NME2	0.0127464	0.0103627	0.0023837
ENST00000535016	CCAR1	-0.00936388	0.00698146	0.00238242
ENST00000508569	MEF2C	-0.0113744	0.0089921	0.0023823
ENST00000573379	RP11-876N24.4	0.011137	0.00875507	0.00238193
ENST00000463057	SLMO2	-0.0075228	0.00514262	0.00238018
ENST00000394890	P4HA1	-0.0118879	0.00950902	0.00237888
ENST00000360647	ZNF148	-0.0117514	0.00937455	0.00237685
ENST00000534025	TMEM9B	0.00901688	0.00664214	0.00237474
ENST00000451235	SGCA	-0.0100052	0.00763527	0.00236993
ENST00000373899	TFAM	0.0101235	0.00775718	0.00236632
ENST00000374662	HSD17B8	0.00794251	0.00557629	0.00236622
ENST00000481787	CARS2	0.0108621	0.00849875	0.00236335
ENST00000429648	RP11-21N7.2	0.0101445	0.00778167	0.00236283
ENST00000533338	HOOK3	-0.00988547	0.00752437	0.0023611
ENST00000584577	RPL38	-0.00820394	0.00584437	0.00235957
ENST00000543706	CCAR1	-0.00998752	0.00763252	0.002355
ENST00000502717	HMGXB3	0.00832309	0.00597286	0.00235023
ENST00000298532	SNAPC4	-0.00531688	0.00296742	0.00234946
ENST00000495031	DENND2C	-0.0128796	0.0105305	0.0023491
ENST00000360001	SDF4	0.0119982	0.00965082	0.00234738
ENST00000264414	CUL3	-0.0138128	0.0114657	0.0023471
ENST00000503728	LUC7L3	-0.00803747	0.00569669	0.00234078
ENST00000515662	THUMPD3	0.0110382	0.00869843	0.00233977
ENST00000465076	SEC24C	-0.00949708	0.00715978	0.0023373
ENST00000312184	TMEM70	-0.0100331	0.00769699	0.00233611
ENST00000314754	CD55	-0.0103553	0.0080208	0.0023345
ENST00000393818	COASY	0.0124322	0.0101007	0.0023315
ENST00000336032	PNRC1	-0.012985	0.0106545	0.0023305
ENST00000372427	HYI	-0.010614	0.00828353	0.00233047
ENST00000526520	RP11-719K4.1	-0.00649349	0.00416376	0.00232973
ENST00000593029	UQCR11	0.011711	0.00938246	0.00232854
ENST00000323345	RPL7A	-0.00959413	0.0072656	0.00232853
ENST00000449491	USP25	-0.010133	0.00780558	0.00232742
ENST00000514183	GNB2L1	-0.00926033	0.00693453	0.0023258
ENST00000490728	ARHGEF4	-0.0116035	0.00927859	0.00232491
ENST00000441034	CD36	0.0101177	0.00779401	0.00232369
ENST00000396064	GTF2A2	0.00960168	0.00727856	0.00232312
ENST00000372447	C9orf78	-0.00863534	0.00631453	0.00232081
ENST00000573928	GABARAP	0.0123073	0.00999279	0.00231451
ENST00000313807	RP11-151N17.2	-0.00891245	0.0066041	0.00230835
ENST00000396667	TMEM106B	-0.00923827	0.00693117	0.0023071
ENST00000599353	PLD3	0.0100205	0.00771576	0.00230474
ENST00000276585	MRPS28	0.0112403	0.00893711	0.00230319
ENST00000360151	PKD1P1	-0.00784809	0.00554898	0.00229911
ENST00000358738	ZBTB1	-0.00642839	0.00412945	0.00229894
ENST00000450023	NDUFB3	0.00731721	0.00501873	0.00229848
ENST00000451881	CUL4A	-0.0125154	0.0102192	0.0022962
ENST00000579820	C18orf32	0.0123256	0.0100341	0.0022915
ENST00000395146	AFF1	-0.0109635	0.00867203	0.00229147
ENST00000327792	RP11-467M13.1	-0.012844	0.0105545	0.0022895
ENST00000419105	RP11-353N4.6	-0.00801627	0.00572912	0.00228715
ENST00000409935	IMP4	0.00603924	0.00375335	0.00228589
ENST00000394707	DUSP13	0.0110601	0.00877438	0.00228572
ENST00000434618	TAPBP	0.0141962	0.0119127	0.0022835
ENST00000271064	TINAGL1	0.0121482	0.00986867	0.00227953
ENST00000455385	SYPL1	-0.00960156	0.00732326	0.0022783
ENST00000511912	ETFDH	0.012719	0.0104448	0.0022742
ENST00000517671	NPM1	-0.0113983	0.00912508	0.00227322
ENST00000556431	SIVA1	-0.00787683	0.0056053	0.00227153
ENST00000371247	SORBS1	-0.00748615	0.00522482	0.00226133
ENST00000260970	PPIG	-0.0111491	0.00888779	0.00226131
ENST00000595840	LRRC25	0.011627	0.00936708	0.00225992
ENST00000435947	SNHG5	-0.0106533	0.00839705	0.00225625
ENST00000584901	EIF4A1	-0.0089122	0.00665628	0.00225592
ENST00000474380	LAMB1	0.0111621	0.00890661	0.00225549
ENST00000597731	HNRNPL	-0.00757519	0.00532185	0.00225334
ENST00000367467	SASH1	0.00892611	0.00667352	0.00225259
ENST00000423113	ITGB1	-0.0110086	0.00875787	0.00225073
ENST00000552334	RP11-701H24.2	-0.0109452	0.00869516	0.00225004
ENST00000590435	SNHG16	-0.00892793	0.00667919	0.00224874
ENST00000527791	RPS25	-0.0102989	0.00805646	0.00224244
ENST00000249014	CDC42EP1	0.0129846	0.0107442	0.0022404
ENST00000380860	SLC30A5	0.00697406	0.00473435	0.00223971
ENST00000496628	VPS13D	-0.0119883	0.0097491	0.0022392
ENST00000591409	EIF3K	0.00832487	0.0060886	0.00223627
ENST00000552981	SLC25A3	0.0123836	0.0101477	0.0022359
ENST00000465387	RPL22	-0.0125854	0.0103529	0.0022325
ENST00000514057	MTATP6P1	0.0151636	0.0129357	0.0022279
ENST00000367210	ZC3H11A	-0.0134168	0.0111913	0.0022255
ENST00000222800	ABHD11	0.011081	0.00885622	0.00222478
ENST00000381561	TNNT3	-0.010583	0.00836063	0.00222237
ENST00000420798	TRO	-0.0106179	0.00839631	0.00222159
ENST00000215754	MIF	0.0115983	0.00937697	0.00222133
ENST00000420986	C11orf57	-0.00716052	0.00494129	0.00221923
ENST00000380634	SH3BGR	-0.010241	0.00802189	0.00221911
ENST00000257254	APLNR	0.014385	0.012172	0.002213
ENST00000421461	NEB	-0.0100778	0.00786481	0.00221299
ENST00000330149	TRAPPC6B	-0.00946702	0.0072542	0.00221282
ENST00000358552	NFIX	-0.00880489	0.00659313	0.00221176
ENST00000512093	SLAIN2	-0.011926	0.00971433	0.00221167
ENST00000453458	TNNT3	-0.0105127	0.0083019	0.0022108
ENST00000259457	PSMB7	0.0105862	0.00837878	0.00220742
ENST00000285697	C16orf87	-0.00802	0.00581278	0.00220722
ENST00000467349	MRPL53	0.00906276	0.00685662	0.00220614
ENST00000304414	ARL6IP1	0.00967403	0.00747059	0.00220344
ENST00000309276	PPM1J	-0.0080232	0.00582323	0.00219997
ENST00000475633	MAPRE3	-0.0106851	0.00848731	0.00219779
ENST00000550639	MYL6	-0.0117821	0.00958647	0.00219563
ENST00000351004	GNAI1	0.0109163	0.00872274	0.00219356
ENST00000523077	HSF4	-0.00893466	0.00674234	0.00219232
ENST00000378609	GNB1	0.0116739	0.00948413	0.00218977
ENST00000320756	MAGOHB	0.00772851	0.00553882	0.00218969
ENST00000263212	PPM1F	0.0106751	0.00848602	0.00218908
ENST00000230914	MRPS30	0.0121183	0.00993219	0.00218611
ENST00000378933	TAB3	-0.00930431	0.0071217	0.00218261
ENST00000228741	ELK3	0.00999879	0.00782049	0.0021783
ENST00000242607	HVCN1	0.0083491	0.00617175	0.00217735
ENST00000475465	COX7B	0.011961	0.00978469	0.00217631
ENST00000321797	LMO7	-0.00890775	0.00673298	0.00217477
ENST00000003912	NIPAL3	0.0140661	0.0118914	0.0021747
ENST00000502831	MEF2C	-0.00873359	0.00655952	0.00217407
ENST00000278671	LAMTOR1	0.0145867	0.0124156	0.0021711
ENST00000338338	AURKAIP1	0.0104961	0.00832513	0.00217097
ENST00000468473	TNNI2	-0.00827096	0.00610027	0.00217069
ENST00000320740	PELI3	-0.00957446	0.00740544	0.00216902
ENST00000546246	STAC3	-0.0164456	0.0142771	0.0021685
ENST00000290429	MCAT	0.00881502	0.00664826	0.00216676
ENST00000419895	RP11-356J5.12	-0.0119163	0.00974956	0.00216674
ENST00000286760	WHAMM	-0.00940258	0.00723709	0.00216549
ENST00000343255	SRSF10	-0.00963065	0.00746707	0.00216358
ENST00000294072	CYBASC3	-0.00771197	0.00554843	0.00216354
ENST00000547945	C12orf73	0.00616448	0.00400173	0.00216275
ENST00000393633	NSUN5P1	-0.0127412	0.0105793	0.0021619
ENST00000389879	CCNK	-0.0139252	0.0117655	0.0021597
ENST00000221930	TGFB1	0.0149567	0.0127979	0.0021588
ENST00000411631	POM121B	-0.00889715	0.00674149	0.00215566
ENST00000219066	NTHL1	0.0107822	0.00862734	0.00215486
ENST00000392668	ETS1	0.0121642	0.0100101	0.0021541
ENST00000366639	TSNAX	-0.00790601	0.00575446	0.00215155
ENST00000476531	PGK1	-0.00915576	0.00700439	0.00215137
ENST00000423540	CXorf40A	0.0116569	0.00950783	0.00214907
ENST00000548532	MYBPC1	-0.0110438	0.00889917	0.00214463
ENST00000433809	GNL1	0.011647	0.00950285	0.00214415
ENST00000299340	CYYR1	0.0129285	0.0107848	0.0021437
ENST00000553981	SLIRP	-0.00891468	0.00677691	0.00213777
ENST00000427052	HUWE1	-0.0150339	0.0128964	0.0021375
ENST00000545822	HADHB	0.010794	0.00865727	0.00213673
ENST00000520004	SGK223	0.00921064	0.00707599	0.00213465
ENST00000299886	COG1	0.00903919	0.00690614	0.00213305
ENST00000367034	MRPL18	0.0120592	0.00992776	0.00213144
ENST00000342835	SPTB	0.0116639	0.00953361	0.00213029
ENST00000280527	CRIM1	-0.00815725	0.00602764	0.00212961
ENST00000262971	PIAS4	0.00606779	0.00394052	0.00212727
ENST00000347617	HMGA1	-0.00711929	0.00499627	0.00212302
ENST00000416191	RP11-441O15.3	-0.0119387	0.00981698	0.00212172
ENST00000444968	RP5-890O3.9	-0.00737866	0.0052589	0.00211976
ENST00000301071	TUBA1A	0.0128304	0.0107112	0.0021192
ENST00000504524	PLXND1	0.0104558	0.00833873	0.00211707
ENST00000530507	RGS5	0.011802	0.00968588	0.00211612
ENST00000256261	DUSP26	-0.0086164	0.00650179	0.00211461
ENST00000567540	RP11-254F7.2	-0.00793756	0.00582521	0.00211235
ENST00000241502	FYTTD1	-0.0131744	0.0110643	0.0021101
ENST00000332395	DDX28	0.0126976	0.0105883	0.0021093
ENST00000437677	C10orf71-AS1	0.0107708	0.00866156	0.00210924
ENST00000483030	CSDE1	-0.0103923	0.00828432	0.00210798
ENST00000578013	OSBPL1A	-0.00825027	0.00614343	0.00210684
ENST00000324559	ANO5	-0.0113338	0.00923004	0.00210376
ENST00000517886	CHCHD10	0.00888373	0.00678159	0.00210214
ENST00000437545	MAP4K3	-0.00945199	0.00735039	0.0021016
ENST00000368886	IKZF5	-0.010642	0.00854071	0.00210129
ENST00000314583	HCLS1	0.0110212	0.00892632	0.00209488
ENST00000261745	NAA25	-0.0112544	0.00915963	0.00209477
ENST00000302418	KIF5B	-0.0114194	0.00932806	0.00209134
[truncated: 1,405 more rows]
