# Supplementary material for: The Impact of Endurance Training on Human Skeletal Muscle Memory, Global Isoform Expression and Novel Transcripts
Source: PLoS Genet. 2016 Sep 22;12(9):e1006294. doi: 10.1371/journal.pgen.1006294 (PMC5033478; doi:10.1371/journal.pgen.1006294)
Supplement: S5 Table — (XLS) [file pgen.1006294.s011.xls]

## Sheet: Sheet1
Ensembl ID	Gene_ID	OPLS loading	Jackknife confidence interval	Fold_change
ENST00000245539	MRPS7	0,019	0,003	1269
ENST00000493119	ATP5F1	0,019	0,004	1374
ENST00000342232	JPH1	-0,021	0,007	-1401
ENST00000367993	NDUFS2	0,020	0,007	1307
ENST00000220764	DECR1	0,021	0,008	1509
ENST00000450168	LDHD	0,017	0,005	1511
ENST00000381431	SGCB	-0,018	0,005	-1388
ENST00000291577	C21orf33	0,019	0,006	1432
ENST00000334220	DLST	0,019	0,006	1293
ENST00000324817	MED14	-0,018	0,006	-1291
ENST00000553007	ATP5B	0,019	0,007	1465
ENST00000281456	SLC25A4	0,020	0,008	1344
ENST00000493224	RPS27	-0,017	0,005	-1894
ENST00000225174	PPIF	0,019	0,007	1453
ENST00000309244	ETFB	0,019	0,007	1408
ENST00000371733	EPS15	-0,016	0,005	-1287
ENST00000318602	A2M	0,017	0,006	1513
ENST00000242465	SRGN	0,018	0,007	1449
ENST00000356522	CD34	0,016	0,005	2067
ENST00000393366	ATP5G1	0,019	0,008	1783
ENST00000417717	SATB1	-0,018	0,007	-1414
ENST00000262067	TSPAN13	0,019	0,008	1647
ENST00000259037	NDUFB5	0,020	0,009	1298
ENST00000396981	UBE2G1	-0,019	0,008	-1288
ENST00000314214	ANK1	0,016	0,005	1241
ENST00000373768	NDUFA8	0,019	0,009	1385
ENST00000379016	HIPK3	-0,016	0,006	-1303
ENST00000329559	NDUFB1	0,017	0,007	1223
ENST00000267950	ETFA	0,018	0,007	1556
ENST00000249042	TST	0,017	0,007	1500
ENST00000258975	TACO1	0,018	0,008	1261
ENST00000375499	SDHB	0,018	0,008	1274
ENST00000368235	APOA1BP	0,018	0,008	1350
ENST00000283632	RMND5A	-0,017	0,008	-1252
ENST00000228872	CDKN1B	-0,015	0,006	-1181
ENST00000233114	MDH1	0,018	0,008	1389
ENST00000262648	KAL1	-0,015	0,005	-1474
ENST00000267970	TSPAN3	-0,015	0,006	-1400
ENST00000305586	FXR1	-0,015	0,006	-1553
ENST00000300151	MRPL16	0,017	0,008	1254
ENST00000398752	ATP5A1	0,018	0,010	1237
ENST00000422285	PDHA1	0,016	0,008	1281
ENST00000596521	PTOV1-AS1	-0,018	0,009	-1528
ENST00000602318	LAMTOR5	0,017	0,009	1201
ENST00000322776	NDUFV1	0,015	0,007	1222
ENST00000476216	NDUFA10	0,014	0,005	1234
ENST00000264244	TIMMDC1	0,017	0,009	1318
ENST00000372134	GHITM	0,018	0,010	1213
ENST00000311672	UQCRH	0,018	0,010	1292
ENST00000360467	COL4A2	0,017	0,009	2762
ENST00000392378	BDH1	0,016	0,008	1856
ENST00000419070	IMMT	0,018	0,010	1371
ENST00000393868	SUCLG1	0,018	0,011	1255
ENST00000242719	RNF11	-0,011	0,003	-1097
ENST00000587994	ACAA2	0,017	0,010	1411
ENST00000263847	OSBP	-0,011	0,004	-1127
ENST00000409194	ATP5G3	0,019	0,012	1417
ENST00000369135	OTUD7B	-0,015	0,008	-1196
ENST00000402136	THAP4	0,012	0,005	1327
ENST00000373713	FABP3	0,018	0,011	1908
ENST00000252804	PXDN	0,017	0,010	2150
ENST00000329286	RAB12	-0,015	0,008	-1255
ENST00000371443	MRPL41	0,017	0,010	1469
ENST00000262507	COQ9	0,016	0,009	1223
ENST00000300688	ATP5L	0,015	0,009	1246
ENST00000402029	MRPS12	0,017	0,011	2032
ENST00000371437	NDUFA1	0,015	0,009	1168
ENST00000404554	NDUFA10	0,016	0,009	1253
ENST00000379804	PDHA1	0,017	0,011	1219
ENST00000379226	APOO	0,016	0,010	1572
ENST00000394186	ATP5J2	0,016	0,009	1180
ENST00000007516	NDUFAB1	0,017	0,011	1274
ENST00000327772	NDUFA12	0,016	0,010	1169
ENST00000304863	UQCRFS1	0,017	0,010	1263
ENST00000327428	BOLA3	0,016	0,010	1321
ENST00000317799	HADHB	0,016	0,010	1293
ENST00000375820	COL4A1	0,016	0,010	3058
ENST00000319017	SLC25A20	0,016	0,010	1578
ENST00000391763	NDUFA3	0,015	0,009	1260
ENST00000262367	CREBBP	-0,012	0,006	-1149
ENST00000335698	ATP5C1	0,018	0,011	1258
ENST00000266544	NDUFA9	0,016	0,010	1213
ENST00000366898	PARK2	-0,015	0,009	-1237
ENST00000398376	CAMK2A	-0,014	0,008	-1298
ENST00000561553	UQCRC2	0,015	0,010	1211
ENST00000369063	RTN4IP1	0,016	0,011	1398
ENST00000433805	COQ10A	0,015	0,010	1314
ENST00000464154	ATP5F1	0,014	0,008	1264
ENST00000253083	HIP1R	0,015	0,009	1467
ENST00000394423	MDH1	0,018	0,012	1449
ENST00000263578	FOXRED1	0,015	0,010	1404
ENST00000295890	COX18	0,013	0,008	1267
ENST00000355143	MTFP1	0,015	0,010	2057
ENST00000262030	ATP5B	0,016	0,011	1238
ENST00000564811	COX5A	0,015	0,010	1228
ENST00000253452	COX4I1	0,016	0,011	1252
ENST00000355810	ART3	-0,013	0,008	-1295
ENST00000301587	ATP5H	0,016	0,011	1153
ENST00000308259	MSRB3	-0,014	0,009	-1230
ENST00000511217	SH3RF2	-0,013	0,008	-1535
ENST00000414273	hsa-mir-6723	0,017	0,012	1239
ENST00000466891	TMOD4	-0,015	0,010	-1411
ENST00000456764	IGFBP2	0,014	0,009	1729
ENST00000487831	MDN1	-0,012	0,008	-1420
ENST00000265018	FAM184B	-0,014	0,009	-1368
ENST00000297156	CAMLG	-0,016	0,011	-1179
ENST00000302787	LETM1	0,015	0,010	1224
ENST00000381406	IGF2	0,013	0,008	1901
ENST00000349736	CSNK2A1	-0,009	0,005	-1078
ENST00000378667	UQCRQ	0,014	0,009	1182
ENST00000374695	HSPG2	0,015	0,010	1556
ENST00000236273	SYF2	-0,012	0,008	-1170
ENST00000311893	ISCU	0,015	0,011	1172
ENST00000367137	SLC41A1	0,013	0,009	1409
ENST00000338745	SATB1	-0,016	0,012	-1263
ENST00000378045	FUNDC1	0,013	0,009	1261
ENST00000290299	ATP5O	0,016	0,013	1214
ENST00000378638	CDK11A	-0,015	0,011	-1374
ENST00000375442	TSPYL2	-0,016	0,012	-1367
ENST00000361624	MT-CO1	0,017	0,014	1232
ENST00000557416	NDRG2	-0,012	0,009	-1370
ENST00000481733	PDHA1	0,015	0,012	1234
ENST00000304312	ATP5I	0,015	0,012	1200
ENST00000264645	CASC3	-0,015	0,012	-1109
ENST00000235329	MFN2	0,014	0,011	1168
ENST00000243997	ATP5E	0,014	0,011	1146
ENST00000360961	MPC1	0,016	0,013	1423
ENST00000514057	MTATP6P1	0,015	0,013	1218
ENST00000222800	ABHD11	0,011	0,009	1360
ENST00000371741	KCNB1	0,012	0,011	1650
ENST00000395290	CELF1	-0,012	0,011	-1134
ENST00000332211	VDAC2	0,014	0,013	1181
ENST00000370483	COX15	0,009	0,008	1131
ENST00000394510	AKAP13	-0,011	0,010	-1221
ENST00000343938	GLTPD1	0,014	0,013	1409
ENST00000369550	DKC1	-0,013	0,011	-1117
ENST00000355893	MLF1	-0,011	0,010	-1679
ENST00000562336	COX4I1	0,009	0,008	1258
ENST00000268379	UQCRC2	0,015	0,013	1183
ENST00000518850	RPL30	-0,013	0,011	-1298
ENST00000556716	NDRG2	-0,011	0,010	-1419
ENST00000237937	ZFAND5	-0,013	0,012	-1274
ENST00000210444	NANS	0,014	0,013	1319
ENST00000303407	BRD3	-0,014	0,014	-1143
ENST00000430834	DGKD	-0,010	0,010	-1262
ENST00000362034	MRPL21	0,011	0,010	1110
ENST00000264010	CTCF	-0,013	0,013	-1106
ENST00000400335	KREMEN1	-0,011	0,010	-1232
ENST00000308234	RGMB	-0,013	0,012	-1196
ENST00000376960	ZFAND5	-0,010	0,010	-1270
ENST00000393695	NUMA1	-0,012	0,012	-1193
ENST00000440481	FAM126A	-0,008	0,008	-1410
ENST00000305510	CNNM3	-0,013	0,013	-1250
