# Supplementary material for: The Impact of Endurance Training on Human Skeletal Muscle Memory, Global Isoform Expression and Novel Transcripts
Source: PLoS Genet. 2016 Sep 22;12(9):e1006294. doi: 10.1371/journal.pgen.1006294 (PMC5033478; doi:10.1371/journal.pgen.1006294)
Supplement: S7 Table — (XLS) [file pgen.1006294.s013.xls]

## Sheet: Sheet1
t_id	chr	strand	start	end	t_name (set by Cufflinks)	num_exons	length	gene_id (set by Cufflinks)	gene_name	mean_T1	mean_T2
4827	1	-	22148738	22157206	TCONS_00019178	12	3198	XLOC_002809	HSPG2	5.91294304347826	10.5221345454545
4830	1	-	22148738	22195441	TCONS_00019181	64	10024	XLOC_002809	HSPG2	5.64326391304348	10.0321536363636
5871	1	+	26508496	26516485	TCONS_00002767	17	4170	XLOC_000379	CNKSR1	4.2781447826087	2.99127954545455
5923	1	+	26581069	26608007	TCONS_00002818	15	3389	XLOC_000382	CEP85	5.81595130434783	7.43449272727273
7140	1	-	31832320	31849697	TCONS_00020229	7	2670	XLOC_002957	FABP3	2.23572739130435	4.65070636363636
7644	1	-	33065632	33078080	TCONS_00020514	4	2091	XLOC_002982	ZBTB8OS	1.55661317391304	2.43327
10918	1	+	46769046	46782450	TCONS_00005358	5	519	XLOC_000681	UQCRH	196.541304347826	273.785090909091
11981	1	+	53661896	53679869	TCONS_00005813	5	2484	XLOC_000777	CPT2	4.5412852173913	7.25915863636364
17578	1	-	113243728	113249702	TCONS_00025234	6	1053	XLOC_003668	RHOC	11.1914386956522	17.6845409090909
23018	1	+	156561551	156565947	TCONS_00011300	7	970	XLOC_001601	APOA1BP	15.6367739130435	21.1286545454545
24132	1	+	161171094	161184200	TCONS_00011857	15	1878	XLOC_001682	NDUFS2	125.233339130435	169.132954545455
32653	1	+	245134091	245253751	TCONS_00016406	7	6189	XLOC_002440	EFCAB2	1.8574697826087	1.01374222727273
54029	11	+	57304917	57318286	TCONS_00049727	10	2208	XLOC_007924	SMTNL1	19.8428434782609	12.2245631818182
67177	11	-	126071993	126081587	TCONS_00067504	7	3202	XLOC_010201	RPUSD4	0.326364695652174	0.105487754545455
69034	12	-	6057914	6159855	TCONS_00078678	37	6606	XLOC_011674	VWF	8.51755956521739	11.9927081818182
70509	12	-	9220260	9268825	TCONS_00079402	37	4703	XLOC_011746	A2M	18.0881908695652	30.2838181818182
71941	12	-	21788274	21890631	TCONS_00080116	9	1299	XLOC_011866	LDHB	79.5205826086956	151.695763636364
78874	12	-	57628684	57634498	TCONS_00083898	6	1123	XLOC_012272	NDUFA4L2	9.84278739130435	16.2129772727273
83082	12	+	102080888	102123424	TCONS_00075409	9	10347	XLOC_011275	CHPT1	1.89821473913043	1.09110313636364
84632	12	-	110969120	111022834	TCONS_00086639	5	8436	XLOC_012703	PPTC7	6.6361847826087	11.5124077272727
95052	14	+	21457929	21465189	TCONS_00094773	12	2784	XLOC_014333	METTL17	0.175071786997979	0.776875000409091
95060	14	+	21457929	21465189	TCONS_00094781	11	2806	XLOC_014333	METTL17	1.08381134782609	0.535029818181819
122949	16	-	2138691	2185971	TCONS_00131454	45	14771	XLOC_019461	PKD1	0.360294521361574	0.0597148084323924
136160	16	+	77756391	77769400	TCONS_00129224	3	388	XLOC_019246	NUDT7	0.297297890265702	1.26322405526068
139770	17	-	3579089	3599698	TCONS_00150328	11	3928	XLOC_021845	RP11-48B14.2	0.625213030133609	1.21855945454545
140536	17	+	5026556	5043428	TCONS_00139289	16	6577	XLOC_020588	USP6	1.77204817391304	0.701520903684091
145531	17	-	26083792	26120708	TCONS_00153130	26	3927	XLOC_022189	NOS2	0.212791526092684	0.491598681818182
149387	17	-	38785736	38806870	TCONS_00155100	13	4180	XLOC_022438	KRT222	0.845894860869565	1.42631113636364
155504	17	+	61678155	61692275	TCONS_00146702	6	5788	XLOC_021490	TACO1	0.367172869565217	0.554124181818182
168207	19	+	572530	583493	TCONS_00168102	9	1597	XLOC_024322	BSG	72.1059652173913	99.9328454545455
177946	19	-	29698173	29703963	TCONS_00184060	3	989	XLOC_026158	UQCRFS1	216.803130434783	274.104454545455
181834	19	-	41807492	41859833	TCONS_00185788	8	2155	XLOC_026359	TGFB1	1.3562512173913	2.36223181818182
182342	19	-	42905517	42928275	TCONS_00186004	10	3500	XLOC_026387	LIPE	0.504286707826087	1.0261685
183320	19	+	45783403	45809768	TCONS_00175668	8	5362	XLOC_025197	MARK4	9.31561913043478	4.54617363636364
192655	2	+	27505191	27531110	TCONS_00191101	9	2049	XLOC_027080	TRIM54	41.8553347826087	30.8597272727273
200313	2	-	97487515	97510204	TCONS_00208624	12	4246	XLOC_029564	ANKRD23	1.56370539130435	0.811041545454545
207326	2	-	176040986	176046776	TCONS_00211974	4	3580	XLOC_030117	ATP5G3	3.24092086956522	4.69636863636364
214385	2	-	238232646	238268731	TCONS_00215018	28	4025	XLOC_030582	COL6A3	8.11622695652174	12.6188222727273
218535	20	+	30946111	31027293	TCONS_00217220	11	8630	XLOC_031072	ASXL1	0.627941173913043	0.243547254545455
222609	20	-	57570240	57607525	TCONS_00223220	8	4040	XLOC_032023	CTSZ	27.4982217391304	33.6288772727273
231119	22	+	30163174	30178094	TCONS_00229440	3	529	XLOC_033178	UQCR10	102.881469565217	135.873863636364
239292	3	+	28283072	28375851	TCONS_00237781	6	702	XLOC_034164	CMC1	4.26842	5.95782090909091
244337	3	+	50654530	50700922	TCONS_00240059	12	16702	XLOC_034379	MAPKAPK3	0.471788213043478	0.247919057358636
250844	3	-	129273873	129291974	TCONS_00254478	24	4290	XLOC_036282	PLXND1	1.45339904347826	2.36849636363636
255319	3	-	180421620	180444480	TCONS_00256807	4	6351	XLOC_036661	CCDC39	0.346668558876739	0.0548927600454545
268436	4	+	124571133	124606906	TCONS_00263671	4	1930	XLOC_037815	RP11-93L9.1	2.0774357826087	0.597491661772729
271686	4	-	185676667	185726689	TCONS_00271895	21	3837	XLOC_039362	ACSL1	25.2787443478261	52.1978272727273
271687	4	-	185676667	185726942	TCONS_00271896	21	4003	XLOC_039362	ACSL1	5.06062913043478	13.2054145454545
271688	4	-	185676667	185729605	TCONS_00271897	21	3901	XLOC_039362	ACSL1	0.318092395156509	2.503888638011
271840	4	-	186419220	186456804	TCONS_00271976	7	5275	XLOC_039373	PDLIM3	13.9859513043478	8.53745272727273
274492	5	-	38465024	38468647	TCONS_00281646	2	1869	XLOC_041077	CTD-2263F21.1	0.45515337826087	0.871257045454546
277777	5	+	79287134	79380042	TCONS_00275210	23	4022	XLOC_040013	THBS4	0.380904200910302	1.25107039545455
277913	5	+	80528544	80562785	TCONS_00275293	10	2644	XLOC_040024	CKMT2	2.02122043478261	3.92465363636364
279751	5	-	111478138	111755013	TCONS_00284008	25	3809	XLOC_041567	EPB41L4A	0.0224873570259967	0.0932126954545455
281766	5	+	134240596	134331544	TCONS_00277291	6	5165	XLOC_040360	CATSPER3	4.87593347826087	6.07118727272727
284668	5	-	151040657	151066863	TCONS_00286336	11	3480	XLOC_041911	SPARC	36.3826434782609	53.4351090909091
290087	6	-	26112552	26124681	TCONS_00296599	3	3249	XLOC_043770	HIST1H2BC	1.3393082173913	0.628757
305925	7	-	25152869	25164980	TCONS_00313710	4	547	XLOC_046499	CYCS	219.596913043478	334.646090909091
340681	9	-	102739418	102861334	TCONS_00344154	13	1427	XLOC_051787	ERP44	5.0122752173913	6.23658454545455
349425	X	-	43714907	43741693	TCONS_00370719	2	540	XLOC_058713	MAOB	3.55845930434783	6.80795
354747	X	-	128779240	128812428	TCONS_00373345	4	3251	XLOC_059313	APLN	0.676095565217391	1.13451927272727
