# Supplementary material for: The Impact of Endurance Training on Human Skeletal Muscle Memory, Global Isoform Expression and Novel Transcripts
Source: PLoS Genet. 2016 Sep 22;12(9):e1006294. doi: 10.1371/journal.pgen.1006294 (PMC5033478; doi:10.1371/journal.pgen.1006294)
Supplement: S8 Table — (XLS) [file pgen.1006294.s014.xls]

## Sheet: Sheet1
Model description	PCs	Number of samples	Rx2	Ry2	Q y2
T1vsT2	1+1	23	0.25	0.94	0.7
T3vsT4	1+2	22	0.37	0.97	0.67
U3vsU4	1+2	23	0.37	0.97	0.51
