# Supplementary material for: The Impact of Endurance Training on Human Skeletal Muscle Memory, Global Isoform Expression and Novel Transcripts
Source: PLoS Genet. 2016 Sep 22;12(9):e1006294. doi: 10.1371/journal.pgen.1006294 (PMC5033478; doi:10.1371/journal.pgen.1006294)
Supplement: S9 Table — (XLS) [file pgen.1006294.s015.xls]

## Sheet: T1vsT2
T1vsT2 significant canonical pathways
© 2000-2016 QIAGEN. All rights reserved.
Ingenuity Canonical Pathways	-log(p-value)	Ratio	z-score	Molecules
Oxidative Phosphorylation	4,43E01	6,73E-01	NaN	NDUFA9,COX8A,NDUFB5,ATP5L,NDUFB8,MT-CO2,NDUFA1,NDUFB3,NDUFS6,UQCRFS1,NDUFA10,MT-ND2,ATP5F1,ATP5G3,NDUFA8,ATP5J,COX4I2,NDUFS7,ATP5A1,COX7C,ATP5O,SDHC,NDUFB1,UQCR11,MT-ND4L,NDUFS5,ATP5C1,ATP5B,NDUFA6,UQCRC2,NDUFB7,NDUFA12,MT-ND3,NDUFS3,NDUFB2,ATP5G1,SDHB,ATP5H,COX6A1,UQCRH,MT-CYB,ATP5J2,ATPAF1,NDUFS2,MT-CO3,NDUFB6,NDUFAB1,ATP5I,COX4I1,MT-CO1,SDHA,NDUFV1,NDUFB4,MT-ATP6,NDUFV3,MT-ND4,NDUFA13,MT-ND5,M…
Mitochondrial Dysfunction	4,25E01	5,27E-01	NaN	NDUFA9,COX8A,NDUFB5,ACO2,ATP5L,NDUFB8,MT-CO2,NDUFA4L2,NDUFA1,NDUFB3,VDAC2,PDHA1,GPD2,NDUFS6,UQCRFS1,NDUFA10,MT-ND2,ATP5F1,ATP5G3,NDUFA8,ATP5J,COX4I2,CPT1A,NDUFS7,ATP5A1,ATP5O,COX7C,UQCR11,SDHC,NDUFB1,MT-ND4L,NDUFS5,ATP5C1,ATP5B,NDUFA6,UQCRC2,NDUFB7,NDUFA12,MT-ND3,BACE2,NDUFS3,NDUFB2,HSD17B10,ATP5G1,SDHB,ATP5H,COX6A1,PRDX5,UQCRH,BCL2,MT-CYB,ATP5J2,NDUFB6,MT-CO3,NDUFS2,ATPAF1,PARK2,OGDH,ACO1,ATP5I,…
EIF2 Signaling	1,53E01	3,26E-01	-4,802	RAF1,RPL22,SOS2,RPS23,HRAS,EIF4A2,RPS11,EIF3B,RPS13,RPL23A,PAIP1,RPL21,RPL19,RPS2,RPL32,RRAS,RPL29,EIF4G3,RPL12,RPL10A,RPL9,MT-TM,RPL26L1,RPL10,RPL6,RPS15A,RPS25,RPL13A,RPL41,RPSA,EIF3K,RPL24,PIK3CA,RPS3A,RPL22L1,RPL7A,RPL7,RPL27A,RPL14,RPL35,AKT1,RPL18A,EIF3A,RPS5,RPS19,RPL4,RPL30,RPS10,RPL27,EIF3F,RPS27A,RPL3L,EIF3L,RPL38,RPS14,RPLP0
TCA Cycle II (Eukaryotic)	8,44E00	6,09E-01	NaN	SDHA,SDHB,ACO2,SDHC,MDH1,DHTKD1,SUCLG1,DLST,SDHD,IDH3A,OGDH,MDH2,ACO1,FH
Epithelial Adherens Junction Signaling	6,77E00	2,52E-01	NaN	MYH4,TUBA1B,SNAI2,MYH9,ARPC1B,ARPC5,MLLT4,EGF,HRAS,CLIP1,TGFBR2,AKT1,AGGF1,ACTR3,SORBS1,ARPC3,CTNNB1,MYL3,NOTCH3,RRAS,TUBB4B,ACTB,TUBB2A,TCF7L1,FGF1,MET,MYH2,TUBA1A,TUBB6,ARPC2,MYH3,NOTCH1,ACTG1,TCF7L2,NECTIN2,CTNND1
mTOR Signaling	6,2E00	2,25E-01	2,065	TSC1,PIK3CA,PRKAB2,RPS3A,RPS23,FKBP1A,VEGFB,HRAS,PPP2R3B,EIF4A2,RICTOR,RPS11,AKT1,RHOG,EIF3B,RPS13,PRKAA2,EIF3A,FIGF,PPP2R5C,RPS2,RPS5,EIF4B,RPS19,PRKCQ,PLD3,RRAS,RHOC,RPS10,EIF4G3,EIF3F,PPP2R3A,RPS27A,RPS6KA4,RPS15A,RPS25,PRKCH,EIF3L,RPS14,EIF3K,RPSA
Role of NFAT in Cardiac Hypertrophy	5,75E00	2,22E-01	0,333	RAF1,PIK3CA,CAMK1,PDIA3,SOS2,CSNK1A1,HRAS,MAPK11,EP300,GNB1,TGFBR2,CAMK2A,AKT1,GNG11,PPP3CB,TGFB1,HDAC11,MAP3K7,GNG5,PLCD4,PPP3CA,CAMK2B,HDAC9,MAP2K7,PRKCQ,GNAS,HDAC2,RRAS,GNG2,HDAC1,ADCY3,CHP1,MEF2A,GNAI1,PLCG1,GNG10,GNAI2,PLCB3,PRKCH
Regulation of eIF4 and p70S6K Signaling	4,99E00	2,25E-01	0,632	RAF1,PIK3CA,RPS3A,SOS2,RPS23,PPP2R3B,HRAS,EIF4A2,MAPK11,RPS11,AKT1,EIF3B,RPS13,PAIP1,EIF3A,PPP2R5C,RPS2,RPS5,RPS19,RRAS,RPS10,EIF4G3,ITGA5,EIF3F,PPP2R3A,RPS27A,RPS25,RPS15A,EIF3L,RPS14,EIF3K,RPSA
Gap Junction Signaling	4,83E00	2,19E-01	NaN	RAF1,DBN1,TUBA1B,PIK3CA,PDIA3,SOS2,CSNK1A1,HRAS,EGF,AKT1,PPP3CB,CAV1,CTNNB1,PLCD4,PPP3CA,MAP3K2,GNAS,PRKCQ,RRAS,TUBB4B,ACTB,ADCY3,TUBB2A,GNAI1,PLCG1,GNAI2,TUBA1A,NOV,TUBB6,NPR1,PLCB3,PRKCH,ACTG1
Axonal Guidance Signaling	4,52E00	1,64E-01	NaN	DPYSL2,TUBA1B,RAF1,PFN1,SOS2,ARPC5,HRAS,SEMA6B,GNB1,ROCK2,WNT4,FIGF,ADAM23,GNA13,MYL3,PRKCQ,FES,CFL1,RRAS,ARHGEF15,GNG2,TUBB2A,ITGA5,ADAMTS9,PDGFB,GNG10,MET,DOCK1,ARPC2,RTN4,PLCB3,PRKCH,EPHA2,NRP1,PIK3CA,PLXNA3,ARPC1B,PDIA3,EGF,VEGFB,NFATC1,SEMA4C,GNG11,ACTR3,AKT1,PPP3CB,MYSM1,ARPC3,ERBB2,GNG5,PLCD4,VASP,PPP3CA,EPHB4,PXN,GNAS,NRP2,TUBB4B,C9orf3,CHP1,GNAI1,PLCG1,PLXND1,EFNA1,GNAI2,FZD8,SEMA4D,TUBA…
Ephrin Receptor Signaling	4,39E00	2,03E-01	0,218	RAF1,ARPC1B,ARPC5,SOS2,VEGFB,EGF,HRAS,EP300,ROCK2,GNB1,GNG11,AKT1,ACTR3,SORBS1,FIGF,ARPC3,GNA13,GNG5,PXN,EPHB4,GNAS,CFL1,RRAS,ARHGEF15,SH2D3C,GNG2,GNAI1,ITGA5,PDGFB,GNG10,FGF1,EFNA1,GNAI2,ARPC2,EPHA2
Hepatic Fibrosis / Hepatic Stellate Cell Activation	4,27E00	1,99E-01	NaN	IGFBP4,MYH4,MYH9,COL4A3,VEGFB,EGF,COL4A2,COL28A1,COL15A1,BCL2,COL1A2,TGFBR2,TIMP1,TGFB1,FIGF,ECE1,TNFRSF1B,MYL3,PDGFRB,COL4A1,EDNRB,BAX,PDGFB,FGF1,MET,COL1A1,IGF2,MYH2,COL6A3,CSF1,IGFBP3,MYH3,COL4A4,KDR,A2M,COL3A1
Remodeling of Epithelial Adherens Junctions	4,19E00	2,73E-01	1,000	TUBA1B,ARPC1B,TUBB4B,ACTB,TUBB2A,ARPC5,CLIP1,MET,TUBA1A,ACTR3,TUBB6,ARPC2,CBLL1,ARPC3,CTNNB1,ACTG1,MAPRE3,CTNND1
Interferon Signaling	3,88E00	3,33E-01	2,714	IFITM3,OAS1,PTPN2,MX1,PIAS1,STAT2,IFI6,BAX,IFITM2,MED14,BCL2,ISG15
fMLP Signaling in Neutrophils	3,87E00	2,24E-01	1,043	RAF1,PIK3CA,GNAS,PRKCQ,ARPC1B,RRAS,CHP1,GNG2,ARPC5,GNAI1,HRAS,NFATC1,GNG10,GNAI2,GNB1,GNG11,ACTR3,PPP3CB,ARPC2,PLCB3,ARPC3,PRKCH,GNG5,PPP3CA
Protein Kinase A Signaling	3,83E00	1,62E-01	-0,566	MYH4,RAF1,YWHAH,TIMM50,LIPE,TGFBR2,ROCK2,YWHAQ,GNB1,CAMK2A,PHKB,TGFB1,PGP,GNA13,MYL3,PHKG1,PRKCQ,YWHAE,GNG2,TNNI3,CNGA1,PTPDC1,TTN,GNG10,AKAP13,PTPRB,EYA3,PLCB3,PRKCH,PTPN21,PDE6D,PTPN2,PDIA3,DUSP6,NFATC1,EP300,AKAP2,GNG11,PPP3CB,DUSP10,PDE4D,GNG5,CTNNB1,PLCD4,VASP,PPP3CA,CAMK2B,MTMR3,PLN,PXN,GNAS,ADCY3,CHP1,GNAI1,PLCG1,AKAP6,TCF7L1,GNAI2,MYH2,TCF7L2
14-3-3-mediated Signaling	3,71E00	2,16E-01	1,000	TUBA1B,TSC1,RAF1,PIK3CA,PRKCQ,YWHAH,YWHAE,PDIA3,TUBB4B,RRAS,TUBB2A,PLCG1,VIM,HRAS,BAX,YWHAQ,TRAF2,AKT1,TUBA1A,TUBB6,MAPT,PLCB3,PRKCH,CDKN1B,PLCD4
Huntington's Disease Signaling	3,52E00	1,77E-01	-0,655	SDHB,PIK3CA,SOS2,EGF,HRAS,CASP4,EP300,TGM2,GNB1,GNG11,AKT1,HDAC11,CASQ1,TCERG1,GNG5,POLR2L,SDHA,ATP5J,HDAC9,MAP2K7,PRKCQ,HDAC2,PSMF1,GNG2,HDAC1,POLR2K,BAX,PSME3,ZDHHC17,GNG10,TAF9B,ATP5B,TAF4,CASP2,PENK,PLCB3,STX16,PRKCH,CYCS,CAPN3
Breast Cancer Regulation by Stathmin1	3,49E00	1,84E-01	NaN	RAF1,TUBA1B,PIK3CA,CAMK1,SOS2,HRAS,PPP2R3B,GNB1,ROCK2,E2F6,GNG11,CAMK2A,PPP2R5C,ARHGEF3,GNA13,GNG5,CAMK2B,GNAS,PRKCQ,RRAS,TUBB4B,ARHGEF15,GNG2,ADCY3,TUBB2A,GNAI1,ARHGEF17,GNG10,GNAI2,TUBA1A,TUBB6,PPP2R3A,PLCB3,PRKCH,CDKN1B
Germ Cell-Sertoli Cell Junction Signaling	3,4E00	1,92E-01	NaN	TUBA1B,PIK3CA,MAP3K11,HRAS,MLLT4,TGFBR2,AGGF1,AKT1,RHOG,SORBS1,TGFB1,MAP3K7,CTNNB1,MAP3K2,PXN,MAP2K7,CFL1,RHOC,RRAS,TUBB4B,MAP3K13,ACTB,TUBB2A,ITGA6,TUBA1A,TUBB6,A2M,ACTG1,CTNND1,NECTIN2
Fatty Acid β-oxidation I	3,32E00	3,33E-01	NaN	HSD17B10,ECHS1,ACAA1,ACSL5,HADHB,SLC27A3,SLC27A4,ACAA2,ACSL1,HADHA
ILK Signaling	3,25E00	1,82E-01	1,976	MYH4,PIK3CA,SNAI2,MYH9,VEGFB,PPP2R3B,RICTOR,CCND1,EP300,TGFB1I1,RHOG,AKT1,FIGF,PPP2R5C,IRS2,CTNNB1,TMSB10/TMSB4X,MYL3,ITGB5,PXN,PARVA,CFL1,RHOC,ACTB,VIM,DOCK1,MYH2,LIMS1,PPP2R3A,MYH3,RPS6KA4,RSU1,ACTG1
HGF Signaling	3,22E00	2,12E-01	-0,447	ETS1,RAF1,MAP2K7,PXN,PIK3CA,MAP3K11,PRKCQ,RRAS,MAP3K13,SOS2,ITGA5,HRAS,PLCG1,CCND1,MET,DOCK1,ELF2,AKT1,GAB1,MAP3K7,PRKCH,MAP3K2
p53 Signaling	3,18E00	2,14E-01	-1,000	HDAC9,PIK3CA,SNAI2,TP63,HDAC1,PIAS1,MDM2,BAX,ST13,CCND1,BCL2,TP53I3,EP300,SCO2,CCNG1,AKT1,KAT2B,STAG1,GNL3,PML,CTNNB1
Integrin Signaling	3,07E00	1,75E-01	1,567	RAF1,PIK3CA,PFN1,MAP3K11,ARPC1B,ARPC5,SOS2,HRAS,TLN1,TSPAN3,AKT1,ACTR3,RHOG,CAV1,ARPC3,ITGB5,VASP,PXN,PARVA,RHOC,RRAS,ACTB,RALB,ITGA6,PLCG1,ITGA5,TNK2,TTN,PDGFB,DOCK1,ARF5,LIMS1,ARPC2,ACTG1,CAPN3
Estrogen Receptor Signaling	3,04E00	1,95E-01	NaN	MED13,RAF1,CCNC,RRAS,CDK7,SOS2,MED30,HRAS,RBFOX2,POLR2K,TAF10,TAF7,GTF2A1,NR3C1,MED14,MED27,TAF9B,EP300,KAT2B,TAF4,THRAP3,GTF2H1,MED13L,MED4,POLR2L
RhoGDI Signaling	3E00	1,8E-01	-2,711	ARPC1B,ARPC5,EP300,GNB1,ROCK2,RHOG,ACTR3,GNG11,ARPC3,GNA13,ARHGEF3,GNG5,DLC1,MYL3,GNAS,WASF2,CFL1,RHOC,ACTB,ARHGEF15,GNG2,GNAI1,ITGA5,ARHGEF17,ARHGDIB,GNG10,GNAI2,CDH5,ARPC2,ACTG1,MSN
Thrombin Signaling	2,99E00	1,76E-01	1,134	RAF1,PIK3CA,CAMK1,F2R,PDIA3,EGF,HRAS,MAPK11,GNB1,ROCK2,AKT1,CAMK2A,GNG11,RHOG,ARHGEF3,GNA13,GNG5,PLCD4,MYL3,CAMK2B,GNAS,PRKCQ,RHOC,RRAS,ARHGEF15,GNG2,ADCY3,GNAI1,PLCG1,GNG10,GNAI2,PLCB3,PRKCH
G Beta Gamma Signaling	2,97E00	2,16E-01	1,606	RAF1,GNAS,PRKCQ,CAV2,RRAS,GNG2,SOS2,GNAI1,HRAS,PLCG1,GNG10,GNAI2,GNB1,AKT1,GNG11,CAV1,PRKCH,GNA13,GNG5
Cardiac Hypertrophy Signaling	2,88E00	1,68E-01	0,507	RAF1,PIK3CA,CACNA1S,MAP3K11,PDIA3,HRAS,MAPK11,EP300,GNB1,ROCK2,TGFBR2,AKT1,GNG11,RHOG,PPP3CB,TGFB1,MAP3K7,GNA13,GNG5,PLCD4,PPP3CA,MYL3,MAP3K2,MAP2K7,GNAS,RRAS,RHOC,MAP3K13,GNG2,ADCY3,CHP1,MEF2A,GNAI1,PLCG1,GNG10,GNAI2,PLCB3
IL-8 Signaling	2,85E00	1,75E-01	1,461	RAF1,PIK3CA,VEGFB,EGF,HRAS,CCND1,BCL2,GNB1,ROCK2,RHOG,GNG11,AKT1,CCND3,FIGF,GNA13,GNG5,VASP,ITGB5,LASP1,TEK,PLD3,GNAS,PRKCQ,RRAS,RHOC,GNG2,GNAI1,BAX,GNG10,GNAI2,PRKCH,KDR
Glioma Signaling	2,84E00	2,06E-01	-0,229	RAF1,PIK3CA,CAMK1,PRKCQ,RRAS,SOS2,HRAS,EGF,PLCG1,MDM2,CCND1,PDGFB,E2F6,IGF2,AKT1,CAMK2A,IDH2,PRKCH,CAMK2B,PDGFRB
Death Receptor Signaling	2,79E00	2,09E-01	2,065	TNFRSF21,MAP2K7,ACTB,HSPB2,TNKS2,DFFA,ARHGDIB,BCL2,DIABLO,TRAF2,TNKS,TIPARP,CRADD,CASP2,TNFRSF25,CYCS,SPTAN1,TNFRSF1B,ACTG1
Phospholipase C Signaling	2,76E00	1,65E-01	1,347	RAF1,SOS2,HRAS,NFATC1,EP300,TGM2,GNB1,RHOG,GNG11,AHNAK,PPP3CB,HDAC11,GNA13,ARHGEF3,GNG5,PPP3CA,MYL3,HDAC9,PLD3,GNAS,PRKCQ,HDAC2,RHOC,RRAS,ARHGEF15,RALB,GNG2,HDAC1,ADCY3,CHP1,MEF2A,PLCG1,ITGA5,ARHGEF17,GNG10,PLCB3,PRKCH,LCP2
Actin Cytoskeleton Signaling	2,69E00	1,67E-01	1,095	RAF1,MYH4,PIK3CA,PFN1,MYH9,ARPC1B,F2R,ARPC5,SOS2,EGF,HRAS,TLN1,ROCK2,ACTR3,ARPC3,GNA13,TMSB10/TMSB4X,MYL3,NCKAP1,PXN,WASF2,CFL1,RRAS,CSK,ACTB,ITGA5,TTN,PDGFB,FGF1,DOCK1,MYH2,ARPC2,MYH3,ACTG1,MSN
Ephrin B Signaling	2,66E00	2,19E-01	-1,134	PXN,EPHB4,GNAS,CFL1,GNG2,GNAI1,HRAS,GNG10,ROCK2,GNAI2,GNB1,GNG11,CAP1,GNA13,CTNNB1,GNG5
Sertoli Cell-Sertoli Cell Junction Signaling	2,65E00	1,73E-01	NaN	RAF1,TUBA1B,MAP3K11,JAM2,HRAS,MLLT4,MAPK11,TJAP1,AGGF1,AKT1,SORBS1,MAP3K7,CTNNB1,MAP3K2,MAP2K7,RRAS,TUBB4B,ACTB,MAP3K13,TUBB2A,ITGA5,YBX3,F11R,TUBA1A,CLDN5,TUBB6,SPTAN1,A2M,ACTG1,NECTIN2
Sphingosine-1-phosphate Signaling	2,62E00	1,94E-01	1,789	PIK3CA,GNAS,RHOC,PDIA3,ADCY3,GNAI1,PLCG1,SMPD1,CASP4,PDGFB,GNAI2,NAAA,RHOG,AKT1,CASP2,CASQ1,S1PR1,PLCB3,GNA13,PLCD4,PDGFRB
Clathrin-mediated Endocytosis Signaling	2,52E00	1,68E-01	NaN	SH3BP4,PIK3CA,EPS15,ARPC1B,F2R,ARPC5,VEGFB,EGF,AP1B1,ACTR3,ARRB1,PPP3CB,RAB11B,FIGF,DAB2,ARPC3,PPP3CA,ITGB5,ACTB,CHP1,USP9X,ITGA5,MDM2,PDGFB,FGF1,MET,APOL1,ARPC2,ACTG1,MYO1E,HIP1R
Androgen Signaling	2,52E00	1,91E-01	-1,890	CALR,GNAS,PRKCQ,CDK7,GNG2,GNAI1,POLR2K,GTF2A1,CCND1,GNG10,EP300,GNAI2,GNB1,TGFB1I1,GNG11,KAT2B,GTF2H1,PRKCH,GNA13,GNG5,POLR2L
Actin Nucleation by ARP-WASP Complex	2,49E00	2,32E-01	1,387	ROCK2,RHOG,ACTR3,ARPC1B,RRAS,RHOC,ARPC2,ARPC5,SOS2,ARPC3,HRAS,ITGA5,VASP
p70S6K Signaling	2,48E00	1,86E-01	1,147	RAF1,PIK3CA,PRKCQ,YWHAH,YWHAE,F2R,PDIA3,RRAS,SOS2,GNAI1,PLCG1,PPP2R3B,HRAS,YWHAQ,GNAI2,AKT1,PPP2R3A,MAPT,PLCB3,PPP2R5C,PRKCH,PLCD4
Calcium Signaling	2,48E00	1,71E-01	-1,941	MYH4,CAMK1,MYH9,TNNT3,NFATC1,EP300,CAMK2A,PPP3CB,HDAC11,CASQ1,ASPH,TPM4,MYL3,PPP3CA,CAMK2B,HDAC9,CALR,LETM1,TP63,HDAC2,TNNC2,CHP1,TRDN,HDAC1,MEF2A,TNNI3,MYH2,MYH3,ATP2B4
Cell Cycle: G1/S Checkpoint Regulation	2,46E00	2,22E-01	0,302	HDAC9,HDAC2,BMI1,HDAC1,CUL1,MDM2,SKP1,CCND1,E2F6,CCND3,TGFB1,HDAC11,GNL3,CDKN1B
Signaling by Rho Family GTPases	2,44E00	1,59E-01	2,502	RAF1,PIK3CA,MAP3K11,ARPC1B,ARPC5,CLIP1,ROCK2,GNB1,RHOG,ACTR3,GNG11,ARPC3,CDC42EP1,GNA13,ARHGEF3,GNG5,MYL3,SEPT8,MAP2K7,GNAS,CFL1,RHOC,SEPT4,ARHGEF15,ACTB,GNG2,GNAI1,VIM,ITGA5,ARHGEF17,DES,GNG10,GNAI2,CDH5,ARPC2,ACTG1,MSN
Arsenate Detoxification I (Glutaredoxin)	2,42E00	7,5E-01	NaN	GLRX2,AS3MT,GSTO1
2-ketoglutarate Dehydrogenase Complex	2,42E00	7,5E-01	NaN	DHTKD1,DLST,OGDH
Cyclins and Cell Cycle Regulation	2,42E00	2,08E-01	1,000	HDAC9,RAF1,HDAC2,CDK7,CUL1,HDAC1,PPP2R3B,SKP1,CCND1,E2F6,CCND3,TGFB1,PPP2R3A,HDAC11,PPP2R5C,CDKN1B
α-Adrenergic Signaling	2,35E00	2E-01	0,000	RAF1,GNAS,PRKCQ,RRAS,ADCY3,GNG2,GNAI1,HRAS,PLCG1,GNG10,GNAI2,GNB1,GNG11,PHKB,PRKCH,GNG5,PHKG1
PI3K/AKT Signaling	2,34E00	1,82E-01	1,147	TSC1,RAF1,PIK3CA,YWHAH,YWHAE,RRAS,SOS2,PPP2R3B,HRAS,ITGA5,MDM2,CCND1,BCL2,YWHAQ,AKT1,GAB1,LIMS1,PPP2R3A,PPP2R5C,CDKN1B,CTNNB1,MCL1
Regulation of the Epithelial-Mesenchymal Transition Pathway	2,32E00	1,65E-01	NaN	RAF1,PIK3CA,ID2,SNAI2,SOS2,HRAS,EGF,MAML1,TGFBR2,PYGO1,AKT1,TGFB1,WNT4,CTNNB1,PDGFRB,ETS1,MAP2K7,NOTCH3,RRAS,ZEB1,TCF7L1,FGF1,MET,FZD8,FZD4,GAB1,RBPJ,JAG1,NOTCH1,TCF7L2
Mitochondrial L-carnitine Shuttle Pathway	2,31E00	3,53E-01	NaN	CPT1A,ACSL5,CPT2,SLC27A3,SLC27A4,ACSL1
Fcγ Receptor-mediated Phagocytosis in Macrophages and Monocytes	2,3E00	1,94E-01	2,828	PXN,PLD3,PRKCQ,ARPC1B,ACTB,ARPC5,PLCG1,TLN1,DOCK1,ACTR3,AKT1,RAB11B,ARPC2,ARPC3,PRKCH,ACTG1,VASP,LCP2
SAPK/JNK Signaling	2,3E00	1,94E-01	0,000	PIK3CA,MAP2K7,MAP3K11,RRAS,MAP3K13,SOS2,GNG2,HRAS,NFATC1,GNB1,TRAF2,GNG11,GAB1,DUSP10,MAP3K7,GNA13,GNG5,MAP3K2
Glioblastoma Multiforme Signaling	2,27E00	1,72E-01	1,633	RAF1,TSC1,PIK3CA,RRAS,RHOC,PDIA3,SOS2,PLCG1,EGF,HRAS,MDM2,CCND1,PDGFB,FZD8,E2F6,IGF2,FZD4,RHOG,AKT1,PLCB3,WNT4,CDKN1B,CTNNB1,PLCD4,PDGFRB
STAT3 Pathway	2,25E00	2,05E-01	0,258	RAF1,MAP3K11,PTPN2,RRAS,SOCS6,HRAS,MAPK11,NDUFA13,BCL2,TGFBR2,GHR,BMPR1A,SOCS2,KDR,PDGFRB
Apoptosis Signaling	2,2E00	1,93E-01	1,698	ENDOG,RAF1,MAP2K7,PRKCQ,RRAS,HRAS,PLCG1,BAX,DFFA,BCL2,DIABLO,CASP2,CYCS,SPTAN1,TNFRSF1B,CAPN3,MCL1
Valine Degradation I	2,18E00	3,33E-01	NaN	ECHS1,BCKDHA,ACAD8,HADHB,HADHA,BCKDHB
P2Y Purigenic Receptor Signaling Pathway	2,15E00	1,78E-01	0,447	RAF1,PIK3CA,GNAS,PRKCQ,PDIA3,RRAS,ADCY3,GNG2,GNAI1,HRAS,PLCG1,GNG10,EP300,GNAI2,GNB1,AKT1,GNG11,PLCB3,PRKCH,GNG5,PLCD4
phagosome maturation	2,15E00	1,78E-01	NaN	TUBA1B,CALR,ATP6V1D,DCTN4,TUBB4B,PRDX1,PRDX5,TCIRG1,TUBB2A,ATP6AP1,ATP6V0A1,DYNLRB1,DYNC1H1,TUBA1A,TUBB6,ATP6V1H,LAMP1,STX16,ATP6V0E1,EEA1,PRDX2
Macropinocytosis Signaling	2,15E00	2,06E-01	0,302	PIK3CA,PRKCQ,RRAS,ANKFY1,HRAS,PLCG1,ITGA5,EGF,RAB34,PDGFB,MET,CSF1,PRKCH,ITGB5
IGF-1 Signaling	2,11E00	1,86E-01	-1,000	IGFBP4,RAF1,PXN,PIK3CA,YWHAH,YWHAE,RRAS,SOS2,SOCS6,HRAS,IGFBP7,IGFBP2,YWHAQ,AKT1,NOV,IGFBP3,SOCS2,IRS2
GM-CSF Signaling	2,1E00	2,1E-01	-1,508	ETS1,RAF1,PIK3CA,AKT1,CAMK2A,PPP3CB,RRAS,SOS2,HRAS,STAT5B,CCND1,PPP3CA,CAMK2B
HER-2 Signaling in Breast Cancer	2,09E00	1,97E-01	NaN	TSC1,PIK3CA,PRKCQ,RRAS,SOS2,PLCG1,EGF,HRAS,MDM2,CCND1,AKT1,PRKCH,ERBB2,CDKN1B,ITGB5
RhoA Signaling	2,07E00	1,75E-01	2,065	SEPT8,PFN1,CFL1,ARPC1B,NRP2,SEPT4,ACTB,ARPC5,TTN,ROCK2,ACTR3,PLEKHG5,ARPC2,ARPC3,CDC42EP1,GNA13,DLC1,ACTG1,MYL3,MSN,KTN1
ERK5 Signaling	2,04E00	2,06E-01	-1,265	YWHAE,YWHAH,RRAS,MEF2A,EGF,HRAS,EP300,YWHAQ,AKT1,GAB1,RPS6KA4,GNA13,MAP3K2
Isoleucine Degradation I	2,02E00	3,57E-01	NaN	HSD17B10,ECHS1,ACAD8,HADHB,HADHA
Type II Diabetes Mellitus Signaling	2,01E00	1,75E-01	0,000	PPARG,MAP2K7,PIK3CA,PRKCQ,PRKAB2,SOCS6,SMPD1,SLC27A4,TRAF2,AKT1,ACSL5,PRKAA2,MAP3K7,SOCS2,IRS2,PRKCH,SLC27A3,TNFRSF1B,NSMAF,ACSL1
Chronic Myeloid Leukemia Signaling	2E00	1,85E-01	NaN	HDAC9,RAF1,PIK3CA,HDAC2,RRAS,HDAC1,SOS2,HRAS,MDM2,CCND1,TGFBR2,E2F6,AKT1,TGFB1,HDAC11,CDKN1B,STAT5B
G Protein Signaling Mediated by Tubby	2E00	2,58E-01	NaN	GNB1,GNG11,GNAS,GNG2,PLCG1,PLCB3,GNG5,GNG10
Dolichol and Dolichyl Phosphate Biosynthesis	1,99E00	1E00	NaN	DHDDS,DOLK
L-cysteine Degradation III	1,99E00	1E00	NaN	MPST,GOT1
CREB Signaling in Neurons	1,96E00	1,6E-01	0,000	RAF1,PIK3CA,GNAS,PRKCQ,PDIA3,RRAS,ADCY3,GNG2,SOS2,GNAI1,HRAS,PLCG1,POLR2K,GNG10,EP300,GNAI2,GNB1,AKT1,GNG11,CAMK2A,PLCB3,PRKCH,GNA13,GNG5,PLCD4,POLR2L,CAMK2B
FAK Signaling	1,94E00	1,86E-01	NaN	RAF1,PXN,PIK3CA,RRAS,ACTB,CSK,SOS2,HRAS,EGF,PLCG1,ITGA5,TLN1,DOCK1,AKT1,ACTG1,CAPN3
RANK Signaling in Osteoclasts	1,94E00	1,86E-01	-1,000	RAF1,PIK3CA,MAP2K7,MAP3K11,MITF,MAP3K13,CHP1,TAB2,MAPK11,NFATC1,TRAF2,AKT1,PPP3CB,MAP3K7,PPP3CA,MAP3K2
Nur77 Signaling in T Lymphocytes	1,94E00	2,16E-01	NaN	HDAC9,PPP3CB,HDAC2,HDAC1,CHP1,CYCS,NFATC1,PPP3CA,MAP3K2,BCL2,EP300
Molecular Mechanisms of Cancer	1,93E00	1,39E-01	NaN	RAF1,PIK3CA,TAB2,SOS2,HRAS,MAPK11,CCND1,EP300,BCL2,DIABLO,TGFBR2,E2F6,AKT1,CAMK2A,RHOG,CCND3,BMPR1A,TGFB1,MAP3K7,WNT4,ARHGEF3,GNA13,CTNNB1,CAMK2B,LRP5,GNAS,PRKCQ,RHOC,RRAS,ARHGEF15,CDK7,ADCY3,RALB,GNAI1,ITGA5,MDM2,ARHGEF17,BAX,GNAI2,FZD8,FZD4,RABIF,GAB1,PLCB3,RBPJ,CYCS,PRKCH,CDKN1B,NOTCH1,CTNND1
Adipogenesis pathway	1,9E00	1,67E-01	NaN	PPARG,HDAC9,HDAC2,CDK7,HDAC1,FBXW7,RBP1,FGF1,NR1D2,FZD8,AKT1,FZD4,KAT2B,BMPR1A,TGFB1,HDAC11,SETDB1,FABP4,GTF2H1,TBL1XR1,STAT5B,RBBP4
Ceramide Signaling	1,88E00	1,88E-01	0,277	RAF1,PIK3CA,RRAS,HRAS,PPP2R3B,SMPD1,BCL2,DIABLO,AKT1,PPP2R3A,S1PR1,PPP2R5C,CYCS,TNFRSF1B,NSMAF
Ketogenesis	1,88E00	4E-01	NaN	BDH1,HADHB,HMGCL,HADHA
Telomerase Signaling	1,82E00	1,77E-01	-0,277	ETS1,HDAC9,RAF1,PIK3CA,HDAC2,RRAS,SOS2,DKC1,HDAC1,PPP2R3B,HRAS,EGF,ELF2,AKT1,PPP2R3A,HDAC11,PPP2R5C
Glucocorticoid Receptor Signaling	1,81E00	1,43E-01	NaN	RAF1,PIK3CA,PRKAB2,YWHAH,SOS2,HRAS,TAF7,TAF10,GTF2A1,MAPK11,NR3C1,NFATC1,BCL2,EP300,TGFBR2,KAT2B,AKT1,PPP3CB,TGFB1,ANXA1,MAP3K7,PRKAA2,STAT5B,PPP3CA,POLR2L,CREBZF,MAP2K7,RRAS,ACTB,CDK7,CHP1,POLR2K,MED14,TAF9B,TRAF2,TAF4,GTF2H1,PLAU,A2M
Tight Junction Signaling	1,81E00	1,57E-01	NaN	MYH4,MYH9,JAM2,MLLT4,PPP2R3B,TGFBR2,AKT1,TGFB1,CSTF2,PPP2R5C,CTNNB1,TNFRSF1B,MYL3,VASP,RAB13,ACTB,YBX3,F11R,MYH2,CLDN5,PPP2R3A,MYH3,STX16,SPTAN1,ACTG1,NECTIN2
Wnt/β-catenin Signaling	1,81E00	1,57E-01	-0,229	SOX4,SOX7,LRP5,HDAC1,CSNK1A1,PPP2R3B,MDM2,KREMEN1,TCF7L1,CCND1,EP300,TGFBR2,FZD8,AKT1,FZD4,CDH5,DKK3,TGFB1,PPP2R3A,TLE3,MAP3K7,WNT4,PPP2R5C,SOX18,CTNNB1,TCF7L2
VEGF Signaling	1,8E00	1,8E-01	-0,258	RAF1,PXN,PIK3CA,YWHAE,RRAS,ACTB,SOS2,HRAS,PLCG1,VEGFB,BCL2,ROCK2,AKT1,FIGF,KDR,ACTG1
GNRH Signaling	1,8E00	1,65E-01	-0,655	RAF1,MAP2K7,MAP3K11,GNAS,PRKCQ,RRAS,MAP3K13,ADCY3,SOS2,GNAI1,HRAS,EGF,MAPK11,EP300,GNAI2,CAMK2A,MAP3K7,PLCB3,PRKCH,MAP3K2,CAMK2B
CXCR4 Signaling	1,78E00	1,59E-01	1,460	RAF1,PXN,PIK3CA,PRKCQ,GNAS,RHOC,RRAS,ADCY3,GNG2,GNAI1,HRAS,GNG10,ROCK2,GNAI2,GNB1,DOCK1,RHOG,AKT1,GNG11,PLCB3,PRKCH,GNA13,GNG5,MYL3
Melatonin Signaling	1,76E00	1,91E-01	1,155	GNAI2,RAF1,MAP2K7,PRKCQ,CAMK2A,PDIA3,GNAI1,PLCG1,PLCB3,PRKCH,RORC,PLCD4,CAMK2B
Chemokine Signaling	1,76E00	1,91E-01	0,277	GNAI2,ROCK2,RAF1,CAMK2A,CAMK1,CFL1,RRAS,GNAI1,PLCB3,HRAS,PLCG1,MAPK11,CAMK2B
VEGF Family Ligand-Receptor Interactions	1,73E00	1,84E-01	0,000	RAF1,PIK3CA,AKT1,PRKCQ,NRP2,RRAS,SOS2,FIGF,VEGFB,PLCG1,HRAS,PRKCH,KDR,NRP1
NGF Signaling	1,72E00	1,7E-01	0,243	RAF1,PIK3CA,MAP3K11,RRAS,MAP3K13,SOS2,HRAS,PLCG1,SMPD1,BAX,EP300,ROCK2,RHOG,AKT1,GAB1,MAP3K7,RPS6KA4,MAP3K2
Leukocyte Extravasation Signaling	1,72E00	1,5E-01	1,043	PIK3CA,MMP14,MMP15,JAM2,MLLT4,MAPK11,ROCK2,TIMP1,SIPA1,CTNNB1,DLC1,VASP,PXN,PRKCQ,ACTB,GNAI1,ITGA6,ITGA5,PLCG1,THY1,GNAI2,F11R,CLDN5,CDH5,ICAM3,PRKCH,ACTG1,MSN,CTNND1
Renal Cell Carcinoma Signaling	1,71E00	1,88E-01	-1,000	MET,ETS1,RAF1,PIK3CA,AKT1,GAB1,RRAS,TGFB1,SOS2,HRAS,FH,PDGFB,EP300
Mouse Embryonic Stem Cell Pluripotency	1,6E00	1,7E-01	2,000	RAF1,ID2,PIK3CA,RRAS,SOS2,HRAS,TCF7L1,MAPK11,ID3,FZD8,FZD4,AKT1,BMPR1A,MAP3K7,CTNNB1,TCF7L2
Ketolysis	1,58E00	4,29E-01	NaN	BDH1,HADHB,HADHA
Aspartate Degradation II	1,58E00	4,29E-01	NaN	GOT1,MDH1,MDH2
Glutaryl-CoA Degradation	1,58E00	3,33E-01	NaN	HSD17B10,HADHB,HADHA,GCDH
Role of NFAT in Regulation of the Immune Response	1,57E00	1,51E-01	-0,688	RAF1,PIK3CA,SOS2,CSNK1A1,HRAS,NFATC1,GNB1,GNG11,AKT1,PPP3CB,GNA13,GNG5,PPP3CA,PRKCQ,GNAS,RRAS,CHP1,GNG2,GNAI1,MEF2A,PLCG1,GNG10,GNAI2,PLCB3,LCP2
Thiosulfate Disproportionation III (Rhodanese)	1,55E00	6,67E-01	NaN	MPST,TST
Notch Signaling	1,54E00	2,16E-01	0,816	MAML1,NOTCH3,MFNG,LFNG,RBPJ,JAG1,DLL4,NOTCH1
Myc Mediated Apoptosis Signaling	1,54E00	1,9E-01	NaN	YWHAQ,PIK3CA,AKT1,YWHAE,YWHAH,RRAS,SOS2,HRAS,CYCS,BAX,BCL2
Prolactin Signaling	1,53E00	1,78E-01	-0,905	RAF1,PIK3CA,PRKCQ,RRAS,SOCS6,SOS2,SOCS2,HRAS,PLCG1,PRKCH,STAT5B,NR3C1,EP300
Endothelin-1 Signaling	1,51E00	1,49E-01	0,218	RAF1,PIK3CA,PDIA3,HRAS,CASP4,MAPK11,CASQ1,ECE1,GNA13,PLCD4,GNAS,PLD3,PRKCQ,EDNRB,RRAS,ADCY3,GNAI1,MAPK6,PLCG1,GNAI2,GAB1,CASP2,PLCB3,RARRES3,PRKCH
Role of Macrophages, Fibroblasts and Endothelial Cells in Rheumatoid Arthritis	1,47E00	1,36E-01	NaN	RAF1,PIK3CA,PDIA3,CSNK1A1,VEGFB,IL17RC,HRAS,CCND1,NFATC1,EP300,ROCK2,CAMK2A,AKT1,PPP3CB,TGFB1,DKK3,MAP3K7,FIGF,WNT4,CTNNB1,TNFRSF1B,PLCD4,PPP3CA,CAMK2B,MAP2K7,LRP5,PRKCQ,RRAS,CHP1,PLCG1,TCF7L1,PDGFB,FZD8,TRAF2,FZD4,CSF1,PLCB3,PRKCH,TCF7L2
Gαq Signaling	1,47E00	1,52E-01	1,091	RAF1,PIK3CA,PRKCQ,GNAS,PLD3,RHOC,CSK,CHP1,GNG2,PLCG1,NFATC1,GNG10,ROCK2,GNB1,RHOG,AKT1,GNG11,PPP3CB,PLCB3,PRKCH,GNG5,PPP3CA
CCR3 Signaling in Eosinophils	1,47E00	1,59E-01	NaN	RAF1,PIK3CA,GNAS,PRKCQ,CFL1,RRAS,GNG2,GNAI1,HRAS,MAPK11,GNG10,GNAI2,ROCK2,GNB1,GNG11,PLCB3,PRKCH,GNG5
CCR5 Signaling in Macrophages	1,46E00	1,79E-01	NaN	GNAI2,GNB1,GNAS,GNG11,PRKCQ,GNG2,GNAI1,PLCG1,PRKCH,GNG5,MAPK11,GNG10
Fatty Acid Activation	1,46E00	3,08E-01	NaN	ACSL5,SLC27A3,SLC27A4,ACSL1
Ubiquinol-10 Biosynthesis (Eukaryotic)	1,46E00	3,08E-01	NaN	BCKDHA,COQ3,MICAL3,BCKDHB
Protein Ubiquitination Pathway	1,45E00	1,38E-01	NaN	UBE2A,HSPB2,CUL1,FBXW7,DNAJA1,SKP1,USO1,UBE2D4,HSPA12B,UBE2B,USP47,HSPE1,PARK2,USP40,NEDD4L,AMFR,USP15,PSMD13,USP36,USP38,USP9X,USP30,MDM2,USP6,DNAJB9,UBE2L6,UBE2D1,UCHL3,PSMC1,USP32,UBE2G1,UBA1,PSMD4,USP34,DNAJC7
GPCR-Mediated Nutrient Sensing in Enteroendocrine Cells	1,43E00	1,69E-01	NaN	GNAI2,GNG11,GNAS,PRKCQ,PDIA3,GNG2,ADCY3,GNAI1,PLCG1,PLCB3,PRKCH,GNG5,PLCD4,GNG10
IL-1 Signaling	1,42E00	1,65E-01	0,000	ECSIT,MAP2K7,GNAS,ADCY3,TAB2,GNG2,GNAI1,MAPK11,GNG10,GNAI2,GNB1,GNG11,MAP3K7,GNA13,GNG5
Antiproliferative Role of TOB in T Cell Signaling	1,39E00	2,31E-01	NaN	TGFBR2,TGFB1,CUL1,CDKN1B,TWSG1,SKP1
Growth Hormone Signaling	1,38E00	1,74E-01	0,302	IGF2,PIK3CA,GHR,PRKCQ,SOCS6,IGFBP3,PLCG1,SOCS2,RPS6KA4,PRKCH,STAT5B,A2M
Regulation of Cellular Mechanics by Calpain Protease	1,33E00	1,82E-01	-0,378	PXN,RRAS,ITGA5,EGF,HRAS,TLN1,CDKN1B,CCND1,CNGA1,CAPN3
Wnt/Ca+ pathway	1,33E00	1,82E-01	0,000	FZD8,FZD4,CAMK2A,PDIA3,PLCG1,PLCB3,PLCD4,NFATC1,PPP3CA,EP300
Acute Myeloid Leukemia Signaling	1,32E00	1,67E-01	-0,302	RAF1,PIK3CA,MAP2K7,AKT1,RRAS,SOS2,HRAS,IDH2,TCF7L1,STAT5B,PML,CCND1,TCF7L2
Neuregulin Signaling	1,31E00	1,63E-01	-0,577	RAF1,PRKCQ,RRAS,ERBIN,SOS2,PLCG1,ITGA5,EGF,HRAS,AKT1,PRKCH,ERBB2,CDKN1B,STAT5B
Superpathway of Cholesterol Biosynthesis	1,31E00	2,22E-01	NaN	FDPS,FDFT1,EBP,HSD17B7,HADHB,HADHA
Pyridoxal 5'-phosphate Salvage Pathway	1,31E00	1,75E-01	NaN	PDXK,GRK4,PRKCQ,CDK7,PRKAA2,CSNK1A1,MAPK6,GRK5,PRKCH,HIPK1,DYRK1A
