# Supplementary material for: The Impact of Endurance Training on Human Skeletal Muscle Memory, Global Isoform Expression and Novel Transcripts
Source: PLoS Genet. 2016 Sep 22;12(9):e1006294. doi: 10.1371/journal.pgen.1006294 (PMC5033478; doi:10.1371/journal.pgen.1006294)
Supplement: S10 Table — (XLS) [file pgen.1006294.s016.xls]

## Sheet: Sheet0
T3vsT4 significant canonical pathways
© 2000-2016 QIAGEN. All rights reserved.
Ingenuity Canonical Pathways	-log(p-value)	Ratio	z-score	Molecules
Oxidative Phosphorylation	4,97E01	5,96E-01	NaN	NDUFA9,NDUFB5,ATP5L,NDUFB8,NDUFA1,NDUFB3,NDUFB10,UQCRFS1,NDUFA10,ATP5F1,ATP5G3,NDUFA8,ATP5J,ATP5A1,COX7C,ATP5O,SDHC,NDUFB1,UQCR11,NDUFS5,ATP5C1,ATP5B,NDUFA6,UQCRC2,NDUFA12,MT-ND3,NDUFS3,NDUFB2,NDUFA4,ATP5G1,COX7B,SDHB,ATP5H,UQCRH,COX6C,COX5B,NDUFA2,ATP5E,ATP5J2,NDUFS2,ATPAF1,NDUFB6,NDUFAB1,ATP5I,COX4I1,NDUFS4,NDUFV1,COX17,COX6B1,NDUFA13,MT-ND5,MT-ND1,NDUFA11,UQCR10,COX5A,COX7A2,SDHD,NDUFA3,CYCS,U…
Mitochondrial Dysfunction	4,74E01	4,48E-01	NaN	NDUFA9,NDUFB5,ATP5L,NDUFB8,NDUFA4L2,NDUFA1,NDUFB3,NDUFB10,PDHA1,UQCRFS1,NDUFA10,ATP5F1,ATP5G3,NDUFA8,ATP5J,ATP5A1,COX7C,ATP5O,SDHC,NDUFB1,UQCR11,NDUFS5,ATP5C1,ATP5B,NDUFA6,UQCRC2,NDUFA12,MT-ND3,NDUFS3,TXNRD2,NDUFB2,NDUFA4,HSD17B10,ATP5G1,COX7B,SDHB,ATP5H,UQCRH,COX6C,PRDX5,COX5B,NDUFA2,ATP5E,BCL2,PARK7,ATP5J2,NDUFB6,ATPAF1,NDUFS2,PARK2,ATP5I,NDUFAB1,COX4I1,NDUFS4,NDUFV1,COX17,COX6B1,MT-ND6,UCP2,MA…
TCA Cycle II (Eukaryotic)	5,64E00	3,91E-01	NaN	SDHB,CS,IDH3G,SUCLG1,DLST,SDHD,SDHC,MDH1,FH
Fatty Acid β-oxidation I	4,55E00	3E-01	NaN	HSD17B10,ECHS1,ACAA1,ECI2,AUH,HADHB,HSD17B4,SLC27A4,ACAA2
Isoleucine Degradation I	4,18E00	4,29E-01	NaN	HSD17B10,ECHS1,AUH,ACAD8,ACAT1,HADHB
Calcium Signaling	3,61E00	1,29E-01	-2,309	MYH4,HDAC9,LETM1,HDAC8,MYH13,NFATC3,CHP1,MEF2A,CREB5,EP300,ATF2,ATP2A1,ATP2B2,PPP3R1,MEF2D,PRKAG2,ASPH,ACTA1,CASQ2,PPP3CA,CAMK2G,MYH1
Cardiac Hypertrophy Signaling	3,51E00	1,18E-01	-1,000	MAP3K15,PDIA3,MAPK11,EIF2B2,EP300,GNG11,PPP3R1,IGF1R,GNG5,PPP3CA,MYL12A,MAP3K2,RPS6KB1,MAP3K6,RHOC,CHP1,MAPK8,MEF2A,EIF2B3,PLCL2,ATF2,GNAI2,MEF2D,IRS1,PRKAG2,GNAL
Glutaryl-CoA Degradation	3,49E00	4,17E-01	NaN	HSD17B10,ACAT1,HADHB,HSD17B4,GCDH
Valine Degradation I	3,48E00	3,33E-01	NaN	ECHS1,BCKDHA,AUH,ACAD8,HADHB,BCKDHB
Role of NFAT in Cardiac Hypertrophy	3E00	1,19E-01	-0,894	HDAC9,PRKCQ,HDAC8,PDIA3,CHP1,SOS2,MEF2A,MAPK8,PLCL2,MAPK11,EP300,GNAI2,CTF1,GNG11,PPP3R1,MEF2D,IGF1R,PRKAG2,GNG5,PPP3CA,CAMK2G
Protein Ubiquitination Pathway	2,9E00	1,06E-01	NaN	USP24,CRYAB,HSPA5,UBE4A,USO1,USP3,HSPA12B,USP16,HSPE1,PARK2,NEDD4L,DNAJC16,PSMB4,NEDD4,USP38,DNAJC19,PSME2,PSMC4,PSMA1,USP6,UBE2L6,UBE2D1,PSMB7,UBE2G1,PSMA5,UBA1,USP25
Parkinson's Signaling	2,83E00	3,12E-01	NaN	PARK7,MAPK8,CYCS,PARK2,MAPK11
Nur77 Signaling in T Lymphocytes	2,69E00	1,76E-01	NaN	HDAC9,PPP3R1,MEF2D,CHP1,CYCS,PPP3CA,MAP3K2,BCL2,EP300
ERK5 Signaling	2,57E00	1,59E-01	-1,667	YWHAQ,CTF1,RPS6KB1,GAB1,MEF2D,MEF2A,CREB5,MAP3K2,EP300,ATF2
RhoA Signaling	2,49E00	1,25E-01	1,291	NEDD4,MPRIP,CFL1,ARPC1B,SEPT4,ARPC5,SEPT11,ARPC1A,BAIAP2,IGF1R,ARPC3,PIP4K2C,ACTA1,MSN,MYL12A
Proline Degradation	2,49E00	1E00	NaN	ALDH4A1,LOC102724788/PRODH
Protein Kinase A Signaling	2,42E00	9,19E-02	-0,539	MYH4,PHKG2,PDIA3,NFATC3,PDE12,TIMM50,PPP1R3A,AKAP7,PPP1R14B,EP300,YWHAQ,GNG11,PPP3R1,DUSP10,PDE4D,GNG5,PPP3CA,MYL12A,MTMR3,PHKG1,PDE2A,PRKCQ,ATF1,CHP1,AKAP6,PLCL2,ANAPC7,CREB5,PTPRM,ATF2,GNAI2,AKAP13,PRKAG2,CAMK2G
Actin Cytoskeleton Signaling	2,39E00	1,05E-01	0,229	MYH4,ABI2,MPRIP,FN1,CFL1,ARPC1B,MYH13,SOS2,ARPC5,PDGFC,FGF6,DIAPH2,ARPC1A,BAIAP2,ARPC3,FGF11,TMSB10/TMSB4X,PIP4K2C,ACTA1,MYH1,MSN,MYL12A
Tryptophan Degradation III (Eukaryotic)	2,36E00	2,5E-01	NaN	HSD17B10,ACAT1,HADHB,HSD17B4,GCDH
Aspartate Degradation II	2,27E00	4,29E-01	NaN	GOT1,MDH1,GOT2
Superpathway of Methionine Degradation	2,15E00	1,94E-01	NaN	AHCYL1,PCCA,GOT1,PCCB,EHMT1,GOT2
FGF Signaling	2,08E00	1,29E-01	-0,905	MET,GAB1,SOS2,MAPK8,FGF11,CREB5,MAPK11,FRS2,FGF6,EP300,ATF2
Clathrin-mediated Endocytosis Signaling	2,08E00	1,03E-01	NaN	EPS15,ARPC1B,CHP1,CLTB,ARPC5,PCYOX1,PDGFC,AP2S1,FGF6,SH3GL1,MET,ARPC1A,PPP3R1,TFRC,ARPC3,FGF11,ACTA1,PPP3CA,HIP1R
Estrogen-Dependent Breast Cancer Signaling	2,06E00	1,43E-01	-1,890	HSD17B10,SP1,IGF1R,STAT5B,CREB5,HSD17B4,ESR1,EP300,ATF2
RhoGDI Signaling	2,05E00	1,05E-01	-1,604	CFL1,ARPC1B,RHOC,ARPC5,ARHGDIB,EP300,GNAI2,GNG11,ARPC1A,CDH5,ARPC3,GNG5,ESR1,GNAL,ACTA1,PIP4K2C,MSN,MYL12A
Glutamate Degradation II	2,03E00	6,67E-01	NaN	GOT1,GOT2
Aspartate Biosynthesis	2,03E00	6,67E-01	NaN	GOT1,GOT2
Regulation of Actin-based Motility by Rho	2E00	1,26E-01	1,897	MPRIP,ARPC1A,ARPC1B,CFL1,RHOC,ARPC5,BAIAP2,ARPC3,PIP4K2C,ACTA1,MYL12A
Superpathway of Geranylgeranyldiphosphate Biosynthesis I (via Mevalonate)	1,97E00	2,5E-01	NaN	FDPS,ACAT1,HADHB,FNTB
3-phosphoinositide Degradation	1,91E00	1,08E-01	NaN	PTPMT1,MDP1,NUDT14,STYXL1,PPP1R14B,PTPRM,PPP2R5A,NUDT5,ATP1A1,INPP5J,DUSP10,DUSP23,PALD1,PPP3CA,MTMR3
Synaptic Long Term Potentiation	1,85E00	1,12E-01	-0,832	PRKCQ,PDIA3,CHP1,PPP1R3A,PLCL2,CREB5,PPP1R14B,EP300,ATF2,PPP3R1,PRKAG2,PPP3CA,CAMK2G
SAPK/JNK Signaling	1,8E00	1,18E-01	0,302	MINK1,GNG11,GAB1,NFATC3,IRS1,DUSP10,SOS2,MAPK8,GNG5,MAP3K2,ATF2
Ketogenesis	1,79E00	3E-01	NaN	ACAT1,HADHB,HMGCL
Dopamine-DARPP32 Feedback in cAMP Signaling	1,78E00	1,02E-01	-1,069	PRKCQ,ATF1,PDIA3,CHP1,PPP1R3A,PLCL2,CREB5,PPP1R14B,PPP2R5A,ATF2,EP300,ATP2A1,GNAI2,PPP3R1,PRKAG2,PPP3CA
B Cell Receptor Signaling	1,76E00	9,94E-02	-1,698	MAP3K15,RPS6KB1,PRKCQ,CFL1,MAP3K6,NFATC3,SOS2,MAPK8,CREB5,MAPK11,ATF2,EP300,GAB1,PPP3R1,PPP3CA,CAMK2G,MAP3K2
Branched-chain α-keto acid Dehydrogenase Complex	1,75E00	5E-01	NaN	BCKDHA,BCKDHB
Methylmalonyl Pathway	1,75E00	5E-01	NaN	PCCA,PCCB
Geranylgeranyldiphosphate Biosynthesis	1,75E00	5E-01	NaN	FDPS,FNTB
L-cysteine Degradation I	1,75E00	5E-01	NaN	GOT1,GOT2
Huntington's Disease Signaling	1,75E00	9,29E-02	-1,000	ATP5J,HDAC9,SDHB,PRKCQ,HDAC8,CLTB,SOS2,PSME2,MAPK8,HSPA5,CREB5,PSME3,EP300,ATF2,GNG11,SP1,ATP5B,IGF1R,CYCS,GNG5,NAPA
fMLP Signaling in Neutrophils	1,75E00	1,12E-01	1,155	GNAI2,GNG11,PRKCQ,ARPC1A,ARPC1B,NFATC3,PPP3R1,ARPC5,CHP1,ARPC3,GNG5,PPP3CA
IGF-1 Signaling	1,67E00	1,13E-01	-0,816	YWHAQ,RPS6KB1,NEDD4,NOV,IRS1,SOS2,IGF1R,MAPK8,PRKAG2,IGFBP7,IGFBP2
RANK Signaling in Osteoclasts	1,63E00	1,16E-01	-0,632	MAP3K15,MAP3K6,MITF,PPP3R1,TAB2,CHP1,MAPK8,MAPK11,PPP3CA,MAP3K2
Signaling by Rho Family GTPases	1,62E00	9,01E-02	1,500	NEDD4,CFL1,ARPC1B,RHOC,SEPT4,ARPC5,MAPK8,SEPT11,STMN1,GNAI2,GNG11,ARPC1A,CDH5,BAIAP2,ARPC3,GNG5,GNAL,ACTA1,PIP4K2C,MSN,MYL12A
Mechanisms of Viral Exit from Host Cells	1,57E00	1,46E-01	NaN	SH3GL1,VPS25,NEDD4,PRKCQ,VPS28,ACTA1
GNRH Signaling	1,56E00	1,02E-01	-0,277	MAP3K15,PRKCQ,MAP3K6,SOS2,MAPK8,CREB5,MAPK11,ATF2,EP300,GNAI2,PRKAG2,CAMK2G,MAP3K2
ILK Signaling	1,55E00	9,39E-02	-0,243	MYH4,FN1,CFL1,RHOC,MYH13,ILK,MAPK8,CREB5,PDGFC,PPP1R14B,PPP2R5A,EP300,ATF2,IRS1,TMSB10/TMSB4X,ACTA1,MYH1
2-oxobutanoate Degradation I	1,54E00	4E-01	NaN	PCCA,PCCB
Galactose Degradation I (Leloir Pathway)	1,54E00	4E-01	NaN	GALK2,GALT
Rac Signaling	1,5E00	1,07E-01	1,897	ABI2,RPS6KB1,ARPC1A,ARPC1B,CFL1,ARPC5,BAIAP2,MAPK8,ARPC3,PIP4K2C,ANK1
Epithelial Adherens Junction Signaling	1,49E00	9,79E-02	NaN	MYH4,ARPC1B,MYH13,ARPC5,PTPRM,MET,TUBA1A,ARPC1A,BAIAP2,ARPC3,NOTCH1,ACTA1,MYH1,NECTIN2
Remodeling of Epithelial Adherens Junctions	1,49E00	1,21E-01	1,633	MET,ARPC1A,TUBA1A,ARPC1B,ARPC5,CBLL1,ARPC3,ACTA1
Ubiquinol-10 Biosynthesis (Eukaryotic)	1,47E00	2,31E-01	NaN	BCKDHA,COQ3,BCKDHB
Wnt/Ca+ pathway	1,46E00	1,27E-01	-1,134	NFATC3,PDIA3,PLCL2,CREB5,PPP3CA,EP300,ATF2
Ephrin Receptor Signaling	1,46E00	9,3E-02	0,632	CFL1,ARPC1B,SOS2,ARPC5,CREB5,PDGFC,ATF2,EP300,EFNA1,GNAI2,GNG11,ARPC1A,EFNB1,ARPC3,GNG5,GNAL
Cardiac β-adrenergic Signaling	1,44E00	9,85E-02	0,707	AKAP13,PDE2A,GNG11,PDE12,PRKAG2,PDE4D,PPP1R3A,AKAP6,GNG5,AKAP7,PPP1R14B,PPP2R5A,ATP2A1
NGF Signaling	1,43E00	1,04E-01	-0,905	MAP3K15,RPS6KB1,MAP3K6,GAB1,SOS2,MAPK8,SMPD1,CREB5,MAP3K2,EP300,ATF2
Actin Nucleation by ARP-WASP Complex	1,42E00	1,25E-01	1,890	ARPC1A,ARPC1B,RHOC,SOS2,ARPC5,BAIAP2,ARPC3
Corticotropin Releasing Hormone Signaling	1,4E00	1,03E-01	0,000	GNAI2,PRKCQ,NPR1,MEF2D,ARPC5,MEF2A,PRKAG2,CREB5,MAPK11,EP300,ATF2
Colanic Acid Building Blocks Biosynthesis	1,38E00	2,14E-01	NaN	GALK2,GALT,PMM2
Acetyl-CoA Biosynthesis I (Pyruvate Dehydrogenase Complex)	1,38E00	3,33E-01	NaN	PDHA1,PDHB
D-myo-inositol (1,4,5,6)-Tetrakisphosphate Biosynthesis	1,36E00	9,84E-02	NaN	NUDT5,ATP1A1,DUSP10,DUSP23,MDP1,NUDT14,PALD1,STYXL1,PPP1R14B,PTPRM,PPP3CA,PPP2R5A
D-myo-inositol (3,4,5,6)-tetrakisphosphate Biosynthesis	1,36E00	9,84E-02	NaN	NUDT5,ATP1A1,DUSP10,DUSP23,MDP1,NUDT14,PALD1,STYXL1,PPP1R14B,PTPRM,PPP3CA,PPP2R5A
Calcium-induced T Lymphocyte Apoptosis	1,35E00	1,21E-01	-1,633	PRKCQ,PPP3R1,MEF2D,CHP1,PPP3CA,EP300,ATP2A1
PI3K Signaling in B Lymphocytes	1,34E00	9,76E-02	-1,265	CD81,IL4R,ATF1,NFATC3,PDIA3,IRS1,PPP3R1,CHP1,PLCL2,PPP3CA,CAMK2G,ATF2
Gap Junction Signaling	1,32E00	9,27E-02	NaN	PRKCQ,PDIA3,SOS2,PLCL2,GNAI2,NOV,TUBA1A,SP1,PPP3R1,NPR1,PRKAG2,PPP3CA,ACTA1,MAP3K2
ATM Signaling	1,32E00	1,19E-01	-0,816	SMC3,GADD45G,MAPK8,CREB5,MAPK11,EP300,ATF2
Cellular Effects of Sildenafil (Viagra)	1,31E00	9,68E-02	NaN	MYH4,PDE2A,MPRIP,PDIA3,MYH13,PRKAG2,PDE4D,PLCL2,KCNN2,ACTA1,MYH1,MYL12A
D-myo-inositol-5-phosphate Metabolism	1,31E00	9,42E-02	NaN	MDP1,NUDT14,STYXL1,PPP1R14B,PTPRM,PPP2R5A,NUDT5,ATP1A1,DUSP10,DUSP23,PALD1,PPP3CA,PIP4K2C
