# Supplementary material for: The Impact of Endurance Training on Human Skeletal Muscle Memory, Global Isoform Expression and Novel Transcripts
Source: PLoS Genet. 2016 Sep 22;12(9):e1006294. doi: 10.1371/journal.pgen.1006294 (PMC5033478; doi:10.1371/journal.pgen.1006294)
Supplement: S11 Table — (XLS) [file pgen.1006294.s017.xls]

## Sheet: Sheet0
T1vsT2 significant upstream regulators
© 2000-2016 QIAGEN. All rights reserved.
Upstream Regulator	Exp Other	Molecule Type	Predicted Activation State	Activation z-score	p-value of overlap	Target molecules in dataset	Mechanistic Network
LONP1		peptidase		0,277	5,08E-17	ACADS,ATP5A1,ATP5J,C1QBP,COX5A,ETFB,HIST1H2BC,HSPE1,IDH3A,IMMT,MDH2,MRPS22,MT-ATP6,MT-ATP8,MT-CO1,MT-CO2,MT-CYB,MT-ND1,MT-ND4,MT-ND4L,MT-ND5,MT-ND6,P4HB,PDIA3,PFN1,PGAM1,S100A11,UQCRFS1,VDAC2
MRPL14		other	Activated	2,646	7,55E-08	COX4I1,MALSU1,MT-CO1,MT-CO2,MT-ND1,MT-ND4,MT-ND6
MALSU1	0,007	other	Activated	2,449	7,87E-07	COX4I1,MT-CO1,MT-CO2,MT-ND1,MT-ND4,MT-ND6
TP53		transcription regulator		0,975	2,94E-06	ACTB,AKT1,ANXA1,ARL6IP1,ARPC1B,ASXL1,BAX,BCL2,CASP4,CAV1,CAV2,CCND3,CCNG1,CDK7,CDKN1B,CES2,CPOX,CSK,CTNNB1,DICER1,EBAG9,ENG,FBXW7,FDFT1,FDPS,GBP1,GLB1,GNA13,GNL3,H2AFX,HDAC2,HRAS,ID2,IGFBP3,IGFBP7,ING3,ISG15,JMJD1C,LATS2,MAP2K7,MAP4,MCL1,MDM2,ME1,MED13L,MGST2,MRPL46,MT1L,MTDH,MYO10,NDUFA4L2,NEDD8,NOTCH1,NUP153,OAS1,PARK2,PHKG1,POLD1,PPP3CA,PRKAB2,RAD17,RAF1,RPS25,SCO2,SH3BP4,SHISA5,SLC19A1,SMC4,S…	96 (2)
SPDEF		transcription regulator	Inhibited	-3,191	1,59E-05	CD34,COL1A1,COL4A1,COL4A2,COL6A3,DKK3,FZD8,ITGA5,ITGA6,LASP1,PLAU,SNAI2,TGFB1,VASP,VEGFB,VIM,ZEB1
ERG	0,018	transcription regulator		1,877	1,80E-05	ARHGAP28,ARHGAP31,CDC42BPB,CDK5RAP2,CLIP1,COLGALT1,CTNNB1,DBN1,DIP2A,DOCK1,EGFL7,ERG,ETS1,EXT1,FMNL3,HPCAL1,LAMA5,MET,MYO10,PARVA,PXN,RAPGEF5,RASIP1,RHOBTB1,ROCK2,RRAS,RSU1,SVIL,TRIOBP
DICER1	-0,013	enzyme			5,28E-05	AKT1,CPEB2,ENG,GNG2,ID3,KDR,LHFP,MT-ND5,PLAU,PROS1,RFTN1,RGCC,S1PR1,SPARC,TEK,TM4SF1,VIM
SYVN1		transporter	Activated	2,175	5,60E-05	APLP2,APP,ATP1A1,ATP6AP1,CCND1,CDK11B,CYB561,DAB2,EPHA2,EXT2,IFITM2,ITGA6,LDHB,MCAM,MED25,MYOF,PFN1,PODXL,PTRF,RAB10,RAB34,RPL10,SETX,SLC27A3,SLC43A3,SLC7A2,SNAP23,STOM
SPP1		cytokine	Activated	2,679	6,59E-05	BAX,BCL2,GCDH,HMOX2,MECR,NDUFA9,NDUFS7,NDUFS8,NDUFV1,PLAU,POR,PPARG,SNAI2,TGFB1,UQCRC2,VAT1,VIM
ISG15	0,016	other		-1,997	8,54E-05	IFI6,IFITM3,MX1,OAS1
MGEA5		enzyme		-1,761	1,60E-04	ACTG1,ADGRL2,CASP2,CAV1,CCND1,CD99L2,CMTM8,CTNNB1,DAB2,DST,FDFT1,FDPS,FSCN1,HIVEP2,IGF2,IGFBP4,ITGB5,ITPKB,KREMEN1,LAMB1,LRIG1,LRP4,MCAM,MED14,MMP14,MYO10,PDHA1,PHKB,PIAS1,PLAU,PLCG1,SIGIRR,TGFB1,TGFBR2,THSD1,TIMP1,TP53BP1,TUBA1A,VIM
estrogen receptor		group	Inhibited	-2,045	2,00E-04	ANXA1,BCL2,CAV1,CAV2,CCND1,CDH5,COL4A1,COL4A2,DCHS1,DICER1,EGLN2,ERBB2,ETS1,F11R,FGF1,ICAM2,ICAM3,JAG1,LOXL2,LY6E,MAPT,MMP14,MMP15,MSN,MT-CO2,NOTCH3,PCDH1,PLAU,POR,SPARC,TGFB1,TGFBR2,TIMP1,VIM,ZEB1
IFNA2		cytokine	Activated	3,234	2,73E-04	BAX,BST2,GBP1,GOT1,IFI27,IFI6,IFITM3,ISG15,LY6E,MDM2,MT-ATP6,MT-CO2,MX1,OAS1,OAS2,PLSCR1,PML,SOCS2,UBE2L6	21 (2)
miR-122-5p (miRNAs w/seed GGAGUGU)		mature microrna		0,507	2,92E-04	ATP1A2,CCNG1,FOXJ3,MAPK11,NFATC1,P4HB,PRDX2,PSME3,RAB11FIP1,RABIF,TRIB1,TTYH3,UBAP2,VIM
STAT2	-0,010	transcription regulator			3,39E-04	CAV1,GBP1,IFI27,IFI6,ISG15,MX1,OAS1,OAS2,ST13
miR-451a (and other miRNAs w/seed AACCGUU)		mature microrna		0,316	3,58E-04	AKT1,AKTIP,BCL2,CCND1,CDKN1B
miR-141-3p (and other miRNAs w/seed AACACUG)		mature microrna		-0,283	3,94E-04	CDKN1B,JAG1,VIM,ZEB1
DOT1L		phosphatase			4,36E-04	PPIA,RPL19,RPL41,RPLP0,RPS2,RPS23
TGFB1	0,013	growth factor	Activated	3,552	4,88E-04	BAX,BCL2,BGN,C9orf3,CCND3,CDC42SE1,CDH5,CDKN1B,COL1A1,COL1A2,COL3A1,COL6A3,CRIP2,CTNNB1,EGF,EGLN1,ENG,FAP,FBN1,FSCN1,IGFBP3,ITGA5,ITGA6,JAG1,KDR,LASP1,MET,MLXIP,MYO10,NRP1,PDGFB,PLAU,POLD1,PXN,RALB,SERPINH1,SNAI2,SOX4,SPARC,TGFB1,TGFB1I1,TGFBR2,TGM2,TIMP1,TUBA1A,VASP,VIM,ZEB1	104 (6)
RBM5		other		0,284	6,87E-04	ANXA1,ATP5G3,GBE1,IFITM3,ISG15,MCL1,MYO1B,SERPINH1,STAT5B,THAP12,UBA1,UCP2
HSF1		transcription regulator		-0,451	7,06E-04	BAX,BCL2,BST2,CCT3,COBL,EIF4A2,FXR1,HSPE1,ITGB5,JARID2,LRIF1,MAPT,MCL1,PGAM5,RARRES3,RPL22,SERPINH1,SPR,SPTAN1,ST13
miR-200b-3p (and other miRNAs w/seed AAUACUG)		mature microrna		-0,749	7,41E-04	CDKN1B,JAG1,PLCG1,VIM,ZEB1
FBN1	0,013	other	Inhibited	-2,423	7,44E-04	COL1A2,COL3A1,COL4A2,COL6A3,FBN1,TGFBR2
MRPL12	0,020	other		1,982	1,09E-03	MT-CO2,MT-ND1,MT-ND2,MT-ND6
AIFM1		enzyme		1,964	1,09E-03	NDUFA13,NDUFA9,NDUFB6,NDUFS7
PLCD1		enzyme		-1,067	1,09E-03	SNAI2,TGFB1,VIM,ZEB1
caspase		group			1,09E-03	APP,BCL2,CCND1,MCL1
mir-96		microrna		0,266	1,20E-03	BRMS1L,GHR,SLC39A1,SLC39A7,VIM,ZEB1
mir-182		microrna		0,174	1,20E-03	BRMS1L,GHR,SLC39A1,SLC39A7,VIM,ZEB1
TP73		transcription regulator		1,003	1,36E-03	BAX,CASP2,CCND3,CDKN1B,COL1A1,COX4I1,CTNNB1,FXR1,GRK5,IDH2,IGFBP3,IGFBP4,MDM2,MT1L,PDGFB,PNRC1,RAD17,SHISA5,SNAI2,SNRK,TCEAL1,TGFB1,TNFRSF1B,TP53I3,UBE2D1,UBL3	96 (2)
HAND2		transcription regulator		-1,961	1,63E-03	COL1A1,COL1A2,COL3A1,DES,ECM2,FAP,ITGB1BP2,PDLIM3,PTPRB,TTN
TBX5		transcription regulator		-1,961	1,63E-03	COL1A1,COL1A2,COL3A1,DES,ECM2,FAP,ITGB1BP2,PDLIM3,PTPRB,TTN
ATF6		transcription regulator		0,378	1,75E-03	FDPS,MCL1,NUCB2,PDIA4,PRDX2,SLC35B1,SPARC,UNC13B
AMPK		complex		1,633	1,83E-03	ACO2,CREBZF,IDH3A,MT-CO1,PDHB,SDHA
TWIST2		transcription regulator		-0,115	1,83E-03	BMI1,CTNNB1,SNAI2,TGFB1,VIM,ZEB1
CD44		enzyme		-0,600	2,01E-03	BMI1,CCND1,EP300,ERBB2,IFITM2,LAMB1,MCL1,PDCD4,PLAU,VIM,ZEB1	40 (3)
GATA4		transcription regulator		-1,961	2,01E-03	COL1A1,COL1A2,COL3A1,DES,ECM2,EPHX1,FAP,ITGB1BP2,PDLIM3,PTPRB,TTN
HGF		growth factor		1,172	2,04E-03	AKT1,ANK3,ARPC5,CNBP,CTSK,DYRK1A,HLX,ISG15,KIF22,NUMA1,PGAM1,PLAU,PNRC1,PTPN2,SKIL,TAGLN2,TRAF2,TRDN,TRIP10
NR3C1	-0,014	ligand-dependent nuclear receptor	Activated	2,744	2,15E-03	A2M,AKT1,AKTIP,ANXA1,ARRB1,ATG12,ATXN1,BIN1,BRWD1,CASP4,CDK11B,CORO1C,CSRNP2,CUL1,CUL4A,DIABLO,EBAG9,ELMOD3,EMP1,ENDOG,F2R,FASTKD5,GAB1,HDAC2,IFI6,ING3,LRRC8A,MAP3K7,MCL1,MT1L,NFATC1,NR1I3,NR3C1,NSMAF,PDCD4,PEA15,PPP3CA,RBMS2,RNF38,RTN4,SDPR,SERTAD2,SNAI2,SON,SOX4,STOM,SUMO2,TNFAIP1,TNFRSF1B,TNFRSF21,TNFRSF25,TP53I3,TRIM45,UNC13B,YWHAH
LNX2		other		1,432	2,31E-03	BCL2,JAG1,LFNG,NOTCH1,TCF7L2
SPINT2		other		-0,246	2,31E-03	DYRK2,ELF2,LDB2,PLAU,TGFB1
CXCR1		g-protein coupled receptor			2,35E-03	APP,BAX,BCL2,CCND1
SATB2		transcription regulator			3,30E-03	BAX,MDM2,MRPL41
AREG		growth factor			3,30E-03	BCL2,CCND1,PLAU	35 (3)
SLPI		other			3,30E-03	CCND1,IGFBP3,TGFB1
TGM2	0,017	enzyme	Activated	3,568	3,36E-03	BCL6,CA2,CCND1,CD93,EHD1,FAM101B,GIMAP6,GM2A,ICAM3,IFI6,ITGA6,LGALS9,LY6E,MDN1,NPC2,OAS1,OAS2,PDGFRB,PLEKHO2,PLSCR1,PNRC1,POR,PPP1R16B,RARRES3,SEMA6B,SLC25A20,SLC7A2,SMPD1,TGFB1,TIMM8A,TSPAN14,TYROBP
FSH		complex		-1,219	3,45E-03	ACTB,ARL6IP5,BMPR1A,CAP2,CASP4,COL15A1,CREBZF,CSNK1A1,CTNND1,DAB2,DNAJB9,EFNA1,FILIP1L,GBP1,GNAS,GNB1,GOT1,GPRC5B,GRK5,IGFBP3,ITGB5,MAP3K7,MAPK6,MT1L,NPC2,P4HA2,PDLIM3,PDXK,POP5,PPP2R5C,PTPN21,RAD17,SH3BP4,SNAP23,TLN1,TP53I11,TRIB1,TUBA1A,YBX3,ZEB1
TFAP2A		transcription regulator			3,56E-03	BCL2,BLOC1S6,ERBB2,F2R,G3BP2,GLO1,HIPK3,PODXL,POR,PPARG,XRN1
COL18A1		other	Inhibited	-2,688	3,57E-03	CCND1,CD34,EFNA1,EGLN1,EPHB4,ETS1,F2R,ID3,KDR,MCL1,NRP1,PLAU,TNFRSF21,VWF
KDM5B		transcription regulator		-0,754	3,68E-03	ARL6IP5,CAV1,CCND1,CDIPT,DNAL4,EHD1,EPB41L1,IGFBP2,ISG15,LIMCH1,MCAM,MPC1,OSER1,PHF20,PLS3,POLB,PSME3,SNRPG,TUBB2A
SLC29A1		transporter		0,128	3,83E-03	BAX,CCNG1,MDM2,RPL10A,SNRPG,TP53I3
IFNL1		cytokine	Activated	3,047	4,04E-03	BST2,GBP1,IFI27,IFI6,IFITM3,ISG15,MX1,OAS1,OAS2,PLSCR1,PML,RARRES3,UBE2L6	15 (2)
IFNA1/IFNA13		cytokine		1,934	4,35E-03	IFI6,ISG15,MX1,OAS2	9 (2)
USP18		peptidase	Inhibited	-2,000	4,35E-03	IFI6,IFITM3,MX1,OAS1
IRF9		transcription regulator			4,35E-03	GBP1,IFI27,MX1,OAS2
mir-122		microrna		-0,062	5,21E-03	CCNG1,CDC42BPB,CLIC4,CTCF,FKBP1A,GTF3C2,KIF5B,LETM1,MAP4,NPEPPS,NUTF2,PXN,SEMA4D,SERPINB6,TGM2,VIM
KLF11		transcription regulator	Activated	2,449	5,28E-03	ACSL5,CPT2,FABP3,HADHB,IDH3A,SLC25A20
miR-30a-3p (and other miRNAs w/seed UUUCAGU)		mature microrna		1,287	5,45E-03	ANKFY1,HDAC2,HELZ,KIF1B,RSU1
MMP14	0,017	peptidase		0,447	5,45E-03	ANXA7,CTNNB1,JAG1,NR3C1,STK38
EGFR		kinase		1,388	5,88E-03	AKT1,CAV1,CCND1,CDKN1B,CELF1,GBP1,IGFBP3,ITGA6,JAG1,MET,PLAU,PPIA,SRSF1,TGM2,VIM,ZEB1	34 (2)
MDM2	-0,014	transcription regulator		0,287	5,93E-03	BCL2,CASP2,CCND1,HIST2H2AA3/HIST2H2AA4,HIST2H2BE,MDM2,NDUFA1,TIMP1,TP53I3	101 (3)
WISP2		growth factor	Inhibited	-2,343	5,93E-03	ERBB2,IGFBP7,ITGA5,SNAI2,SPARC,TGFB1,TGFBR2,VIM,ZEB1
Akt		group		1,961	5,95E-03	BCL2,CCND1,CCND3,COL3A1,DLL4,ETS1,MCAM,MCL1,MMP14,NOTCH1,PEA15
SMARCB1		transcription regulator		1,007	6,01E-03	CCND1,CSF1,FABP4,MDM2,MX1,OAS1,PPARG
WHSC1		enzyme			6,14E-03	BACE2,BAX,BCL2,CA2,JAM2,KMT2C,ROCK2,RRAS
EIF2AK2		kinase		1,646	6,18E-03	BCL2,IFI27,IFI6,IFITM2,IRS2,ISG15,OAS1,PLSCR1,TUBA1A,UBE2L6,ZNF292,ZNF532
WT1		transcription regulator		-0,442	6,69E-03	APLP2,ATP5I,BCL2,CDC73,CIRBP,CSF1,CUL4A,DYRK1A,EFNA1,ETFA,ETS1,OS9,PODXL,PPIB,RBPJ,RPL19,SNAI2,TYROBP
CXCL12		cytokine		0,984	6,98E-03	BAX,BCL2,CELF1,CTNNB1,ERBB2,HIPK3,JMJD1C,LOXL2,MAFK,MAPRE3,NUMA1
TOPBP1		other		0,000	7,24E-03	BAX,CDKN1B,IGFBP3,MDM2	96 (3)
S100A4		other			7,24E-03	CTNNB1,MMP14,TIMP1,VIM	36 (3)
ENG	0,016	transmembrane receptor			7,24E-03	H2AFX,ITGA5,ITGA6,PLAU
CDKN2A		transcription regulator		1,882	7,59E-03	BAX,BCL2,BMI1,GNL3,MCL1,MDM2,SERTAD1,VIM	104 (4)
CNOT7	-0,016	transcription regulator			7,59E-03	BST2,IFI27,IFI6,ISG15,OAS1,OAS2,PLSCR1,UBE2L6
MYC		transcription regulator		0,142	7,64E-03	BAX,BCL6,BMI1,C9orf3,CAV1,CCND3,CCT3,CDKN1B,COL1A1,CSDE1,DCTPP1,DKC1,FAP,FMOD,ID2,IDH2,KDR,MDM2,MINA,MITF,PDCD4,PDGFRB,PHB,PHF20,PIAS1,PLAU,SRSF1,ST3GAL4,SUMO2,TMSB10/TMSB4X,YTHDC1
NUBPL		other			7,66E-03	NDUFA13,NDUFS3,NDUFV1
MAPK1		kinase	Inhibited	-2,121	8,85E-03	ACO1,APBB3,BCL2,BST2,DEPTOR,EHD1,ERP29,GBP1,IFI27,IFI6,IFITM3,ISG15,L3MBTL1,LAMA4,MITF,MVP,OAS1,OAS2,OLFML2A,PDLIM3,PLSCR1,PML,SPRY4,STAT2,UBE2L6,VIM
PGR		ligand-dependent nuclear receptor		1,446	8,93E-03	ACSL1,AKAP13,BCL6,CCND1,CCND3,CPT2,DPYSL2,DST,ERBB2,GOT1,GRK4,HPCAL1,IFI27,ITGA6,KLF9,PCDHGC3,PLAU,PNMT,PPIF,VASP,WNT4,ZEB1
MICU1		other			9,25E-03	BCL2,CYCS
LAPTM4B		other			9,25E-03	BAX,BCL2
C11orf31		other			9,25E-03	GLB1,H2AFX
POLG		enzyme			9,25E-03	MT-CO2,MT-CO3
DVL1		other			9,25E-03	APP,CTNNB1
miR-183-5p (miRNAs w/seed AUGGCAC)		mature microrna			9,25E-03	IDH2,PDCD4
miR-193a-3p (and other miRNAs w/seed ACUGGCC)		mature microrna			9,25E-03	CCND1,ETS1
FGF10		growth factor			9,25E-03	MMP14,TGFB1
PNKP		kinase			9,25E-03	MT-CO2,MT-CO3
EWSR1		other			9,25E-03	CCND1,ERBB2
FLT1		kinase			9,25E-03	DLL4,NOTCH1
SMAD4		transcription regulator		1,231	9,26E-03	BMI1,CDH5,CYB561,ERCC5,FAP,FSCN1,ITGA6,JAG1,MDM2,NUP153,PDGFRB,POR,SERTAD1,SHISA5,SNAI2,UNC119
Mek		group		0,565	9,26E-03	CCND1,CDKN1B,CTNNB1,DUSP6,ERBB2,ETS1,GNL3,ITGA6,KDR,MCL1,MDM2,MOB4,PDGFRB,SPRY4,VIM,ZEB1	44 (3)
Lh		complex		-1,134	9,39E-03	ACTB,ARL6IP5,CAP2,CASP4,COL15A1,CSNK1A1,CTNND1,DAB2,GBP1,GNAS,GNB1,GPRC5B,GRK5,ITGB5,MAP3K7,MAPK6,NPC2,P4HA2,PDE4D,PDLIM3,PDXK,POP5,PPP2R5C,PTPN21,SH3BP4,SNAP23,TLN1,TP53I11,TRIB1,TUBA1A,YBX3
KRAS		enzyme		-0,707	1,08E-02	BCL2,CASP2,CCND1,CCND3,CDKN1B,DUSP6,LAMP1,MET,MT-CO1,MT-ND4
mir-183		microrna		-0,314	1,08E-02	BRMS1L,SLC39A1,SLC39A7,VIM,ZEB1
GLI1		transcription regulator		1,846	1,19E-02	AKT1,ARPC5,BCL2,C11orf96,CCND1,CMBL,COL1A1,DEGS1,FUCA2,ID2,IGFBP7,MAN1C1,MAPK11,PDZRN3,RPL30,SH2B3,SYNE1
THRB	-0,013	ligand-dependent nuclear receptor			1,20E-02	CCND1,CSNK1A1,CTNNB1,FZD8,POR,PPARG
MYOCD		transcription regulator	Inhibited	-2,200	1,26E-02	COL1A1,COL1A2,COL3A1,DES,ECM2,FAP,ITGB1BP2,LMOD1,PDLIM3,PTPRB,TTN
TP63	-0,015	transcription regulator		0,326	1,41E-02	AKT1,BAX,BST2,CCND1,CCND3,CDKN1B,COL4A1,CTNNB1,DICER1,DUSP10,DUSP6,ENG,F2R,FBN1,IGFBP3,IGFBP7,JAG1,MDM2,MRPL41,PIK3CA,PLAU,SSPN,TGFB1,THY1,TP63,VIM,WNT4,ZEB1
BTRC		enzyme			1,42E-02	BST2,CCND1,DEPTOR
PPID		enzyme			1,42E-02	SNAI2,VIM,ZEB1
CDKN1B	-0,017	kinase			1,42E-02	CCND1,LGR4,MCL1
ADM		other			1,42E-02	BAX,BCL2,HRAS
ITGB1		transmembrane receptor		0,614	1,46E-02	CDKN1B,COL1A1,ITGA5,PLAU,RORC,TGFB1,VIM
AR		ligand-dependent nuclear receptor		0,439	1,48E-02	ACTR3,AKT1,CAV1,CAV2,CTNNB1,DCTPP1,DEGS1,DNAJB9,DYRK1A,EBP,ERBB2,IGFBP3,IMPDH2,ITGA6,KIF22,KPNA2,LMOD1,LRIG1,MYO1B,NUPR1,NUSAP1,PCMT1,PLS3,PROS1,SNAI2,TGFBR2
IL32		cytokine		0,896	1,52E-02	BCL2,CTNNB1,MCL1,MX1,SNAI2,VIM
mir-1		microrna		-0,928	1,52E-02	ATP6V0A1,CAP1,MET,SLC25A1,TAGLN2,TWF1
SP1		transcription regulator		0,266	1,60E-02	ANK1,BAX,BCL2,CAV1,CCND1,CDKN1B,COL1A1,DLC1,ENG,F2R,FES,GNAI2,GNAS,HADHA,HADHB,HDAC1,HMGA1,IGF2,IGFBP3,LIPA,MCL1,MET,MMP14,PLAU,POLB,RRAS,SIGIRR,SLC19A1,SMPD1,TGFB1,TGFBR2,TRIB1,UGDH,VIM
ETV5		transcription regulator		0,000	1,61E-02	CCND1,CTNNB1,FXYD5,ICAM2,ITGA5,PKP2,SNAI2,ZEB1
Gm-csf		group		-0,436	1,61E-02	BAX,BCL2,CASP2,MCL1,MED14,SOCS2,TGFB1,TRIB2
mir-33		microrna		-0,876	1,62E-02	CPT1A,HADHB,IRS2,PPARG
GLI2		transcription regulator			1,62E-02	BCL2,CDKN1B,JAG1,MITF
PTGES		enzyme			1,77E-02	ANXA1,CDKN1B,ITGA6,NEB,RPS19,RPS3A,VIM
VEGFA		growth factor		0,443	1,89E-02	BCL2,DLL4,ETS1,KDR,MCL1,NOTCH1
PIM1		kinase		-0,184	1,89E-02	CCND3,EPHA2,ERBB2,ID2,MDM2,MET
TAL1		transcription regulator			2,00E-02	CDH5,CUL4A,DOCK1,ERG,FBXW7,HADHA,MLLT4,NOTCH1,RPS3A,SLC4A11,TNFAIP1,TTC3
PPARG	0,017	ligand-dependent nuclear receptor		-0,296	2,10E-02	ACSL5,APP,BCL2,CAV1,CAV2,CCND1,COL1A1,COL1A2,FABP4,IGFBP3,TGFBR2
YAP1		transcription regulator		0,000	2,13E-02	BAX,CCND1,DICER1,SDPR,SNAI2,TP63,VIM
TRPC1		ion channel		1,982	2,25E-02	CCND1,CCND3,CDKN1B,KDR
HOTAIR		other		-1,994	2,25E-02	JAM2,MX1,OAS1,ZEB1
ZNF652		other			2,31E-02	TGFB1,TGFBR2,VIM
ROR1		kinase			2,31E-02	SNAI2,VIM,ZEB1
KL		enzyme			2,31E-02	CCND1,CTNNB1,MITF
IGF1		growth factor		1,329	2,36E-02	BAX,BCL2,CCND1,CDKN1B,IGF2,IGFBP3,IRS2,ITGB5,MDM2,PLAU,VIM
NDRG1		kinase		-0,277	2,42E-02	BCL2,CASP4,CCND1,CTNNB1,SNAI2
EGR1		transcription regulator			2,52E-02	CAV1,COL1A2,GNAS,IGF2,PPARG,PTRF,SNAI2
ZFAS1	-0,012	other			2,60E-02	MMP14,ZEB1
ZBED1		enzyme			2,60E-02	RPL10A,RPL12
SULF2		enzyme			2,60E-02	BCL2,CCND1
ENTPD5		enzyme			2,60E-02	COL1A1,COL1A2
GRHL2		transcription regulator			2,60E-02	TP63,ZEB1
TRIM65		other			2,60E-02	IMMP1L,PDCD4
HINT1		enzyme			2,60E-02	BAX,BCL2
COPS5		transcription regulator			2,60E-02	CDKN1B,H2AFX
ADAM10		peptidase			2,60E-02	APP,ITGA5
ROCK1		kinase			2,60E-02	APP,ETS1
FLOT1		other			2,60E-02	CCND1,CDKN1B
NRP2	0,016	kinase			2,60E-02	BCL2,CTNNB1
CANX		other			2,60E-02	BAX,BCL2
SLC12A6		transporter			2,60E-02	CTNNB1,VIM
KDR	0,017	kinase			2,60E-02	DLL4,NOTCH1
CCNL2		other			2,60E-02	BAX,BCL2
FZR1		kinase			2,60E-02	CCND1,MAP3K2
GRN		growth factor			2,60E-02	APP,CCND1
PARP9		enzyme			2,60E-02	BCL6,IRF2
ZYX		other			2,60E-02	ITGA5,VASP
NEUROG1		transcription regulator		-0,302	2,65E-02	ASS1,COL3A1,EPAS1,FABP3,FAM198B,FAP,LRIG1,P4HA2,PXDN,SDPR,SLC43A3
PRNP		other		-1,503	2,82E-02	APP,BCL2,DAB2,ID2,IGF2,TCF7L1
YY1		transcription regulator			2,82E-02	CALR,ERBB2,GBP1,NR3C1,POLB,VEGFB
CEBPA		transcription regulator		-0,819	2,85E-02	A2M,ACSL1,ANXA1,BCL2,CA2,CRADD,EPHX1,GBP1,ICAM2,ID2,IFI27,IFI6,ISG15,ITGB5,OAS2,SERPINI1,TRIB1,TUBB2A
SOCS1		other	Inhibited	-2,586	2,97E-02	BAX,BCL2,CCND1,ISG15,MX1,OAS1,OAS2
STOX1		other			3,01E-02	ACTG1,CLASP1,PSMF1,RAB10
PIN1		enzyme			3,01E-02	CCND1,FBXW7,MCL1,PML
THRA		ligand-dependent nuclear receptor			3,01E-02	APP,CSNK1A1,POR,PPARG
VPRBP		other	Inhibited	-2,216	3,03E-02	NOV,OPN3,PPIF,SOCS2,TGM2
MAPK9		kinase		-0,711	3,14E-02	ACLY,CAV1,CDKN1B,DMD,HMGA1,IER2,LUC7L3,MARCKSL1,PDIA3,PPARG
SRF		transcription regulator			3,17E-02	CAP1,EPG5,FGF1,FILIP1L,HIPK1,IER2,MCL1,MYH2,MYH9,MYO1E,PTMS,SND1,SVIL,TUBB4B
SREBF1		transcription regulator			3,30E-02	ACADS,FDPS,IMMT,IRS2,MLYCD,PLS3,RPLP0,SUCLG1,TRIM63,TTN,UQCRFS1
mir-34		microrna		-0,797	3,37E-02	AHCYL1,BCL2,CCND1,EMP1,NOTCH1,PLCG1
DCLK1		kinase			3,44E-02	NOTCH1,SNAI2,ZEB1
HEXIM1		transcription regulator			3,44E-02	ANXA1,CCND1,LOXL2
SAA1		transporter			3,44E-02	BCL2,CCND1,PPARG
DNAJB6		transcription regulator			3,44E-02	CDKN1B,NPM1,SPARC
SCUBE3		other			3,44E-02	SNAI2,TGFB1,VIM
PCGF2		transcription regulator			3,44E-02	JAG1,NOTCH1,NOTCH3
RHOA		enzyme			3,44E-02	BCL2,RHOC,SNAI2
IFN Beta		group			3,47E-02	IFI6,MT-CO2,MT-ND2,MX1,OAS2,RPL23A,SPRY4
RNA polymerase II		complex			3,57E-02	ACTB,BCL2,CAP2,DCTPP1,EBAG9,ERBB2,GOT1,IGFBP3,MINOS1,PCDHGC3,POLB,RBBP4,RPL10A,RPL12,SLC9A8,TGFB1,TLN1,WDR36
Hdac		group		0,155	3,73E-02	BCL6,CCND1,CTNNB1,ERBB2,IGFBP3,KLF9,TGFBR2,THBS4,TP63
CLU		other		-0,988	3,90E-02	AKT1,BAX,BCL2,RAD17
miR-296-5p (miRNAs w/seed GGGCCCC)		mature microrna		-1,000	3,90E-02	AKT1,COL1A1,HMGA1,LYPLA2
AZGP1		transporter		-1,091	3,90E-02	CCND1,CDKN1B,ITGA5,VIM
PTP4A3		phosphatase		-1,213	3,90E-02	CSK,HDAC2,LEO1,PXN
SOCS3		phosphatase		-1,969	3,90E-02	BCL2,MX1,OAS1,OAS2
CCL5		cytokine		1,414	3,91E-02	DUSP6,EMP1,HMGA1,IER2,LIMS1,PPIF,TUBB4B,VASP
TNF		cytokine		1,418	4,01E-02	APLN,BCL2,BST2,CCND1,CCND3,CLASP1,COL1A2,CSF1,CX3CL1,DUSP10,EFNA1,EHD1,ETS1,EXT1,G0S2,GBP1,GPD2,HDAC9,HSPG2,IGF2,IGFBP2,ITGA5,JARID2,MARCKSL1,MCAM,MCL1,MT-CO2,MT-CO3,MT-CYB,MT1L,MVP,NID1,NR3C1,OAS1,OAS2,PLAU,PLSCR1,PML,PPARG,RAB32,RANBP9,RARRES3,RBPMS,RFTN1,RPS13,SCO2,SOX4,TGFB1,TGFBR2,TIMP1,TM4SF1,TNFRSF1B,TP53I3,TRAF2
CSF1	0,010	cytokine		0,555	4,52E-02	BAX,CCND1,ITGA5,NFATC1,TNFRSF1B
YBX1		transcription regulator			4,52E-02	COL1A2,IGFBP3,MVP,PIK3CA,TGFB1
NPC1		transporter			4,80E-02	CAV1,CAV2,STAT2
WWC1		transcription regulator			4,80E-02	FGF1,PDGFB,VIM
GAB2		other			4,80E-02	APP,BCL2,MCL1
miR-210-3p (miRNAs w/seed UGUGCGU)		mature microrna			4,80E-02	ISCU,RAD52,TP53I11
mir-203		microrna			4,80E-02	BMI1,JAG1,TP63
Pkg		group			4,86E-02	BCL2,PRDX2
Cyclin E		group			4,86E-02	CDKN1B,EGLN1
OSGIN1		growth factor			4,86E-02	BCL2,CDKN1B
RNASEL		enzyme			4,86E-02	MT-ATP6,MT-CO2
LETM1	0,013	other			4,86E-02	MT-CO1,MT-ND6
TNFSF13		cytokine			4,86E-02	BAX,BCL2
MCL1	-0,014	transporter			4,86E-02	BAX,MCL1
PFKFB3		kinase			4,86E-02	CCND3,CDKN1B
PUF60		other			4,86E-02	CDKN1B,H2AFX
mir-32		microrna			4,86E-02	MDM2,TSC1
mir-150		microrna			4,86E-02	DLL4,FZD4
HAS2		enzyme			4,86E-02	HYAL2,TIMP1
ITGA2		transmembrane receptor			4,86E-02	ITGA5,RORC
HHEX		transcription regulator			4,86E-02	ENG,KDR
CEL		enzyme			4,86E-02	BAX,CCND1
LASP1	0,018	transporter			4,86E-02	CTNNB1,VIM
MAD2L1		other			4,86E-02	BAX,BCL2
SNRK	0,013	kinase			4,86E-02	CCND1,CTNNB1
POSTN		other			4,86E-02	TGFB1,VIM
PAPOLA		enzyme			4,86E-02	MT-ATP6,MT-CO3
RCHY1		enzyme			4,86E-02	CDKN1B,HDAC1
BAG3		other			4,86E-02	BCL2,MCL1
FGF9		growth factor			4,86E-02	BAX,CDKN1B
FURIN		peptidase			4,86E-02	EGLN1,TGFB1
ACTA2		other			4,86E-02	MET,VIM
SNAI2	0,016	transcription regulator		0,686	4,92E-02	BMI1,BSG,TP63,VIM
HOXD10		transcription regulator		-1,000	4,92E-02	MMP14,RHOC,RPSA,TIMP1
miR-124-3p (and other miRNAs w/seed AAGGCAC)		mature microrna	Inhibited	-2,000	4,92E-02	ACAA2,ATP6V0E1,ELOVL5,GAS2L1
PRL		cytokine		1,660	4,93E-02	BCL2,BST2,CCND1,IFI6,ISG15,LY6E,OAS1,OAS2,PLSCR1,SHISA5,STAT2,ZCCHC2
