# Supplementary material for: The Impact of Endurance Training on Human Skeletal Muscle Memory, Global Isoform Expression and Novel Transcripts
Source: PLoS Genet. 2016 Sep 22;12(9):e1006294. doi: 10.1371/journal.pgen.1006294 (PMC5033478; doi:10.1371/journal.pgen.1006294)
Supplement: S12 Table — (XLS) [file pgen.1006294.s018.xls]

## Sheet: Sheet0
T3vsT4 significant upstream regulators
© 2000-2016 QIAGEN. All rights reserved.
Upstream Regulator	Exp Other	Molecule Type	Predicted Activation State	Activation z-score	p-value of overlap	Target molecules in dataset	Mechanistic Network
LONP1		peptidase		-0,059	8,19E-11	ACAT1,ATP5A1,ATP5J,COX5A,ETFB,GLUD1,HSPE1,IMMT,MRPS22,MT-ATP8,MT-ND1,MT-ND5,MT-ND6,PDIA3,PGAM1,S100A11,TUFM,UQCRFS1
SPP1		cytokine	Activated	2,309	2,93E-05	BCL2,DHCR7,FN1,FOXRED1,GCDH,ILK,MECR,NDUFA9,NDUFS4,NDUFV1,PTPMT1,TXNRD2,UQCRC2
ATF6		transcription regulator		1,800	3,63E-05	FDPS,HSPA5,LMAN1,PDIA4,PRDX2,RAN,SPARC,UNC13B
AIFM1		enzyme	Activated	2,000	1,22E-04	COX17,NDUFA13,NDUFA9,NDUFB6
MRPL14		other	Activated	2,000	2,71E-04	COX4I1,MALSU1,MT-ND1,MT-ND6
miR-122-5p (miRNAs w/seed GGAGUGU)		mature microrna		0,000	4,40E-04	ATP11A,ATP1A2,CCNG1,CS,EGLN3,FOXJ3,MAPK11,PRDX2,PSME3,UBAP2
PPARGC1B		transcription regulator			1,50E-03	ENO1,MINOS1,MITF
NUBPL		other			1,50E-03	NDUFA13,NDUFS3,NDUFV1
MALSU1	0,017	other			2,87E-03	COX4I1,MT-ND1,MT-ND6
MRPL12	0,018	other			2,87E-03	MT-ND1,MT-ND6,MT-RNR2
MICU1		other			2,98E-03	BCL2,CYCS
STRA6		other			2,98E-03	RARA,RBP1
mir-133		microrna			2,98E-03	FSCN1,RB1CC1
miR-145-5p (and other miRNAs w/seed UCCAGUU)		mature microrna		0,639	5,02E-03	AHNAK,EIF4EBP2,FSCN1,KLF4,NDUFA4,SPTB
CXCL12		cytokine		1,364	5,36E-03	BCL2,CELF1,DOCK9,HIPK3,LOXL2,NUMA1,RBM14,SSBP1
Mapk		group		1,109	5,70E-03	APP,CDKN1B,IRS1,SOD1
CTGF		growth factor		0,600	5,82E-03	EGLN3,ESR1,FN1,TIMP1,TIMP3
XBP1		transcription regulator		-0,128	6,26E-03	BCL2,ESR1,HSPA5,KLF4,PDIA4,SMC3,SPARC
ESRRA		ligand-dependent nuclear receptor			6,99E-03	ATP5B,ENO1,FRAT2,MINOS1,NDUFA1,NDUFB5
miR-451a (and other miRNAs w/seed AACCGUU)		mature microrna			7,40E-03	AKTIP,BCL2,CDKN1B
mir-22		microrna			7,40E-03	ESR1,FRAT2,SP1
CACNA1C		ion channel			8,62E-03	ENO1,S100A10
H6PD		enzyme			8,62E-03	HSPA5,MAP1LC3B
NUAK1	-0,016	kinase			8,62E-03	COX6B1,NDUFS4
CALR		transcription regulator			8,62E-03	COL1A2,FN1
RBP4		transporter			8,62E-03	RARA,RBP1
NUMBL		other			8,62E-03	KLF4,SPARC
SLC37A4		transporter			8,62E-03	HSPA5,MAP1LC3B
MDM2		transcription regulator		0,721	1,25E-02	BCL2,HIST2H2BE,IGF1R,NDUFA1,TIMP1,TP53I3
miR-29b-3p (and other miRNAs w/seed AGCACCA)		mature microrna		-0,555	1,42E-02	COL1A2,FRAT2,LOXL2,MLF1,SPARC
Pkg		group			1,66E-02	BCL2,PRDX2
OSGIN1		growth factor			1,66E-02	BCL2,CDKN1B
miR-7a-5p (and other miRNAs w/seed GGAAGAC)		mature microrna			1,66E-02	IGF1R,KMT5A
HAS2		enzyme			1,66E-02	HYAL2,TIMP1
ISG15		other			1,66E-02	IFITM3,MX1
KEAP1		transcription regulator			1,66E-02	BCL2,MAP1LC3B
ACO1		enzyme			1,66E-02	APP,TFRC
CD24		other	Inhibited	-3,162	1,91E-02	DIAPH2,FXR1,MBNL1,PHF10,PRDX2,RBBP6,RSBN1,SFPQ,SYNE2,TPP2,USO1
GLI2		transcription regulator			1,93E-02	BCL2,CDKN1B,MITF
WT1		transcription regulator		-0,664	2,05E-02	ATP5I,BCL2,CUL4A,EFNA1,ETFA,IGF1R,MAPK8,MPP1,PODXL,PPIB,RBPJ
miR-483-3p (miRNAs w/seed CACUCCU)		mature microrna		0,000	2,55E-02	ADIPOR2,DCAF6,GJA1,HNRNPA0,PGAM1,RAN
SEL1L		other			2,67E-02	NOTCH1,TIMP1
mir-7		microrna			2,67E-02	IGF1R,KLF4
miR-132-3p (and other miRNAs w/seed AACAGUC)		mature microrna			2,67E-02	ARHGAP32,EP300
TGFBR2		kinase			2,68E-02	DYRK2,EXT2,FAM50A,ING1,MCF2L2,SLC12A4,TAB2,TIMP1
miR-34a-5p (and other miRNAs w/seed GGCAGUG)		mature microrna		1,299	2,84E-02	AHCYL1,BCL2,KLF4,MET,NOTCH1
BMI1		transcription regulator			2,84E-02	CDKN1B,MET,NID1,TUSC3,VEZT
ADIPOQ		other		0,144	2,95E-02	ACTA1,ADIPOR2,FN1,TIMP1
FBN1		other			3,08E-02	COL1A2,COL4A2,TIMP3
GH1		growth factor			3,08E-02	BCL2,GHR,SOD1
RBM5		other		-0,946	3,14E-02	ATP5G3,IFITM3,SERPINH1,STAT5B,UBA1,UCP2
HSF1		transcription regulator		-0,166	3,67E-02	AHSA1,BAG3,BCL2,CCT3,CRYAB,FXR1,HSPE1,JARID2,SERPINH1,ST13
KDM5A		transcription regulator			3,76E-02	CDKN1B,COL1A2,MCM2
caspase		group			3,86E-02	APP,BCL2
DOHH		enzyme			3,86E-02	PARK7,PRDX2
HSP90AA1		enzyme			3,86E-02	FN1,GJA1
LOXL2	0,016	enzyme			3,86E-02	ESR1,FN1
PRKRA		other			3,86E-02	DCAF6,MAF
CXCR3		g-protein coupled receptor			3,86E-02	BCL2,MAP1LC3B
TARBP2		other			3,86E-02	DCAF6,MAF
RXRG		ligand-dependent nuclear receptor			3,86E-02	ACAA2,TIMP3
HGF		growth factor			3,89E-02	ANK3,ARPC5,CHD2,FAM50A,FEN1,LSM1,NUMA1,PGAM1,TNFAIP2,TRIP10
TP53		transcription regulator		-0,106	4,31E-02	AHSA1,ARPC1B,ASXL1,BCL2,CCNG1,CDKN1B,CES2,CPOX,DHCR7,ESR1,FDPS,FEN1,IGF1R,IGFBP7,IRS1,KSR1,LOC102724788/PRODH,MCM2,MRPL46,MTDH,NDUFA4L2,NEDD8,NOTCH1,NUP153,PARK2,PHKG1,PPP3CA,RB1CC1,RBBP6,RPS6KB1,SFPQ,SHISA5,SLC19A1,SMC3,STMN1,TMSB10/TMSB4X,TOP2B,TP53I3,UBE2D1
STAT2		transcription regulator			4,48E-02	IFI27,MX1,PITX2,ST13
PRNP		other			4,48E-02	APP,BCL2,GJA1,IRS1
WNT5A		cytokine			4,52E-02	BCL2,FN1,IL15
SMARCD3		transcription regulator			4,52E-02	MGP,MITF,SOX6
T		transcription regulator			4,52E-02	MGP,MITF,SOX6
